# Supplementary material for: Pulse irradiation synthesis of metal chalcogenides on flexible substrates for enhanced photothermoelectric performance
Source: Nat Commun. 2024 Jan 25;15:728. doi: 10.1038/s41467-024-44970-4 (PMC10810900; doi:10.1038/s41467-024-44970-4)
Supplement: Supplementary file 7 — Source Data [file 41467_2024_44970_MOESM7_ESM.xlsx]

## Sheet: Fig. 3d
Si		PI
Distance along channel (μm)	Temperature (K)	Distance along channel (μm)	Temperature (K)
0	294.088	0	299.651
1.20682	294.416	0.804544	302.415
1.54685	294.484	1.03123	303.023
2.41363	294.61	1.60909	304.235
3.0937	294.66	2.06247	304.846
3.62045	294.694	2.41363	305.114
4.64055	294.743	3.0937	305.681
4.82727	294.75	3.21818	305.769
5.48994	294.77	3.65996	306.06
6.03408	294.783	4.02272	306.271
6.1874	294.786	4.12494	306.326
7.2409	294.799	4.82727	306.647
7.73425	294.802	5.15617	306.77
8.44772	294.803	5.63181	306.926
9.2811	294.799	6.1874	307.074
9.65453	294.796	6.43636	307.128
11.0009	294.779	7.21864	307.257
11.3219	294.773	7.2409	307.26
12.7758	294.743	7.31992	307.269
12.9712	294.739	8.04544	307.335
13.4512	294.727	8.24987	307.346
14.4977	294.699	8.84999	307.363
14.9237	294.687	9.2811	307.359
16.0241	294.653	9.65453	307.345
17.0716	294.62	10.4093	307.297
17.5506	294.604	10.7661	307.265
18.7273	294.564	11.5925	307.169
19.0771	294.551	11.8777	307.129
19.2195	294.546	12.7758	306.977
20.6035	294.497	12.9712	306.94
21.3674	294.47	13.4512	306.848
22.13	294.442	13.9888	306.736
23.1659	294.405	14.2077	306.688
23.7932	294.382	15.0065	306.502
24.6251	294.352	15.6397	306.343
25.4564	294.322	16.0241	306.24
26.0832	294.3	16.9686	305.985
27.1196	294.264	17.0418	305.964
28.494	294.218	17.0716	305.956
28.7828	294.208	18.0594	305.672
29.0006	294.201	18.5035	305.54
30.446	294.154	19.0771	305.366
31.918	294.108	19.9354	305.105
32.1092	294.102	20.0947	305.056
32.3628	294.094	20.486	304.935
33.7724	294.053	21.1124	304.74
34.8353	294.023	21.3674	304.661
35.4928	294.005	22.13	304.421
36.369	293.981	23.1659	304.093
37.0581	293.963	23.2388	304.07
37.8398	293.943	23.3355	304.039
38.6317	293.923	24.3476	303.718
39.3296	293.906	25.1108	303.476
40.2053	293.885	25.4564	303.367
41.1987	293.862	25.9148	303.225
41.7789	293.849	26.5652	303.024
42.2903	293.838	27.0557	302.874
43.3525	293.815	27.674	302.687
44.5575	293.79	28.494	302.44
44.9261	293.783	28.7828	302.354
45.2509	293.776	29.0006	302.29
46.4997	293.752	29.8916	302.032
47.9163	293.724	30.9455	301.733
48.0733	293.721	31.0004	301.718
48.211	293.719	31.0732	301.697
49.5641	293.694	32.1092	301.412
50.9492	293.669	32.8904	301.204
51.0549	293.667	33.218	301.118
51.1582	293.665	33.6524	301.005
52.5458	293.64	34.3268	300.833
53.9662	293.614	34.8353	300.705
54.0366	293.612	35.4928	300.543
54.1055	293.611	36.369	300.333
55.5275	293.583	36.5335	300.294
56.9831	293.552	36.7202	300.25
57.0183	293.552	37.5826	300.052
57.0527	293.551	38.3427	299.881
58.5092	293.512	38.6317	299.818
60	293.44	38.9594	299.747
		39.6807	299.593
		40.3165	299.46
		40.7298	299.375
		41.1987	299.28
		41.7789	299.164
		42.2903	299.064
		42.8279	298.961
		43.4379	298.846
		43.877	298.764
		44.264	298.693
		44.9261	298.574
		45.6771	298.441
		45.9751	298.389
		46.2378	298.343
		47.0242	298.208
		47.9163	298.058
		48.0733	298.032
		48.211	298.009
		49.0671	297.868
		49.9436	297.725
		50.061	297.706
		50.1758	297.687
		51.0549	297.546
		51.9549	297.401
		52.0488	297.386
		52.1406	297.371
		53.0427	297.224
		53.9662	297.072
		54.0366	297.06
		54.1055	297.049
		55.0305	296.893
		55.9774	296.721
		56.0244	296.712
		56.0703	296.704
		57.0183	296.518
		57.9887	296.323
		58.0122	296.317
		58.0352	296.311
		59.0061	295.978
		60	295.502

## Sheet: Fig. 3e
Si		PI
Distance along channel (μm)	Temperature gradient(K/μm)	Distance along channel (μm)	Temperature gradient(K/μm)
0	0.136873	0	1.71835
1.20682	0.236118	0.804544	3.05918
1.54685	0.173006	1.03123	2.3909
2.41363	0.109409	1.60909	1.72262
3.0937	0.0686117	2.06247	1.05434
3.62045	0.0561417	2.41363	0.797553
4.64055	0.0425933	3.0937	0.773661
4.82727	0.0335093	3.21818	0.686147
5.48994	0.0268073	3.65996	0.619515
6.03408	0.0211965	4.02272	0.557805
6.1874	0.0160819	4.12494	0.496095
7.2409	0.00928588	4.82727	0.416162
7.73425	0.00338222	5.15617	0.351507
8.44772	-0.00156276	5.63181	0.297132
9.2811	-0.00619063	6.1874	0.242124
9.65453	-0.0105553	6.43636	0.19123
11.0009	-0.0149115	7.21864	0.144179
11.3219	-0.0187134	7.2409	0.12126
12.7758	-0.0222547	7.31992	0.104513
12.9712	-0.0241608	8.04544	0.0733603
13.4512	-0.0255301	8.24987	0.0422081
14.4977	-0.0275208	8.84999	0.00923691
14.9237	-0.0294481	9.2811	-0.0233464
16.0241	-0.031248	9.65453	-0.0505427
17.0716	-0.0326847	10.4093	-0.076367
17.5506	-0.0337852	10.7661	-0.102565
18.7273	-0.0347127	11.5925	-0.128763
19.0771	-0.0351558	11.8777	-0.154962
19.2195	-0.0353509	12.7758	-0.178977
20.6035	-0.0358248	12.9712	-0.191438
21.3674	-0.0361752	13.4512	-0.200956
22.13	-0.0360532	13.9888	-0.213625
23.1659	-0.0359383	14.2077	-0.225595
23.7932	-0.0360038	15.0065	-0.242122
24.6251	-0.0359722	15.6397	-0.258648
25.4564	-0.0355288	16.0241	-0.268124
26.0832	-0.0348828	16.9686	-0.275102
27.1196	-0.0343454	17.0418	-0.279912
28.494	-0.0337698	17.0716	-0.28376
28.7828	-0.0332257	18.0594	-0.292074
29.0006	-0.0326803	18.5035	-0.30047
30.446	-0.0318659	19.0771	-0.304195
31.918	-0.030994	19.9354	-0.305707
32.1092	-0.0303553	20.0947	-0.30767
32.3628	-0.029699	20.486	-0.309634
33.7724	-0.028868	21.1124	-0.312012
34.8353	-0.0280745	21.3674	-0.313496
35.4928	-0.027345	22.13	-0.315499
36.369	-0.0266045	23.1659	-0.317419
37.0581	-0.0260208	23.2388	-0.317687
37.8398	-0.0254497	23.3355	-0.317461
38.6317	-0.0247494	24.3476	-0.316949
39.3296	-0.0240444	25.1108	-0.316438
40.2053	-0.0233885	25.4564	-0.313196
41.1987	-0.022729	25.9148	-0.309053
41.7789	-0.0222162	26.5652	-0.306826
42.2903	-0.0217469	27.0557	-0.3046
43.3525	-0.0211206	27.674	-0.302078
44.5575	-0.0204999	28.494	-0.299556
44.9261	-0.0201217	28.7828	-0.295719
45.2509	-0.0198333	29.0006	-0.291503
46.4997	-0.0193901	29.8916	-0.286791
47.9163	-0.0189466	30.9455	-0.281712
48.0733	-0.0187066	31.0004	-0.279656
48.211	-0.0185562	31.0732	-0.2776
49.5641	-0.01834	32.1092	-0.2708
50.9492	-0.018122	32.8904	-0.263901
51.0549	-0.0180023	33.218	-0.260624
51.1582	-0.0180429	33.6524	-0.257347
52.5458	-0.0182834	34.3268	-0.253332
53.9662	-0.0185148	34.8353	-0.249387
54.0366	-0.0184658	35.4928	-0.243396
54.1055	-0.0188511	36.369	-0.237474
55.5275	-0.0203809	36.5335	-0.235009
56.9831	-0.0219308	36.7202	-0.232377
57.0183	-0.0189214	37.5826	-0.227356
57.0527	-0.0209428	38.3427	-0.222335
58.5092	-0.0374934	38.6317	-0.2186
60	-0.0244109	38.9594	-0.215129
		39.6807	-0.211211
		40.3165	-0.207293
		40.7298	-0.204148
		41.1987	-0.200968
		41.7789	-0.197028
		42.2903	-0.193409
		42.8279	-0.190409
		43.4379	-0.18739
		43.877	-0.184814
		44.264	-0.182237
		44.9261	-0.178746
		45.6771	-0.175711
		45.9751	-0.174198
		46.2378	-0.172685
		47.0242	-0.170121
		47.9163	-0.167532
		48.0733	-0.16616
		48.211	-0.165285
		49.0671	-0.163956
		49.9436	-0.162675
		50.061	-0.162099
		50.1758	-0.161523
		51.0549	-0.160827
		51.9549	-0.161106
		52.0488	-0.16171
		52.1406	-0.162314
		53.0427	-0.163757
		53.9662	-0.165093
		54.0366	-0.16344
		54.1055	-0.165098
		55.0305	-0.1752
		55.9774	-0.184982
		56.0244	-0.188692
		56.0703	-0.192402
		57.0183	-0.198324
		57.9887	-0.235396
		58.0122	-0.271551
		58.0352	-0.307706
		59.0061	-0.410533
		60	-0.239586

## Sheet: Fig. 3f
Si		PI
Time (s)	V_ph (mV)	Time (s)	V_ph (mV)
0	0.01	0	0.0092
0.022	0.012	0.154	0.0095
0.044	0.014	0.182	0.0096
0.066	0.014	0.232	0.0096
0.088	0.012	0.282	0.0096
0.11	0.01	0.332	0.0096
0.132	0.01	0.382	0.0096
0.154	0.012	0.473	0.0096
0.176	0.01	0.483	0.0097
0.198	0.012	0.533	0.0098
0.22	0.01	0.582	0.01
0.242	0.01	0.632	0.0101
0.264	0.012	0.682	0.0102
0.286	0.012	0.733	0.0102
0.308	0.012	0.782	0.0102
0.33	0.012	0.832	0.0102
0.352	0.01	0.882	0.01
0.374	0.008	0.932	0.01
0.396	0.012	1.024	0.0099
0.418	0.01	1.032	0.0098
0.44	0.014	1.082	0.01
0.462	0.012	1.132	0.0101
0.484	0.01	1.182	0.0102
0.506	0.012	1.233	0.1219
0.528	0.01	1.283	0.5315
0.55	0.012	1.332	0.9458
0.572	0.01	1.382	1.2463
0.594	0.012	1.432	1.2507
0.616	0.012	1.483	1.2491
0.638	0.01	1.532	1.2525
0.66	0.008	1.582	1.2495
0.682	0.01	1.632	1.2503
0.704	0.01	1.682	1.2495
0.726	0.01	1.733	1.2517
0.748	0.01	1.782	1.2495
0.77	0.012	1.832	1.2479
0.792	0.012	1.882	1.2439
0.814	0.01	1.932	1.2453
0.836	0.012	1.983	1.2421
0.858	0.01	2.032	1.2447
0.88	0.012	2.082	1.2423
0.902	0.012	2.132	1.2469
0.924	0.012	2.182	1.2491
0.946	0.01	2.233	1.2521
0.968	0.01	2.283	1.2479
0.99	0.01	2.332	1.2459
1.012	0.008	2.382	1.2423
1.034	0.012	2.432	1.2467
1.056	0.01	2.483	1.2459
1.078	0.01	2.533	1.2473
1.1	0.01	2.582	1.2399
1.122	0.012	2.632	1.2437
1.144	0.01	2.682	1.2413
1.166	0.01	2.733	1.2453
1.188	0.01	2.783	1.2407
1.21	0.01	2.832	1.2439
1.232	0.022	2.882	1.2399
1.254	0.062	2.932	1.2445
1.276	0.066	2.983	1.2413
1.298	0.068	3.033	1.2485
1.32	0.07	3.082	1.2413
1.342	0.072	3.132	1.2441
1.364	0.07	3.182	1.2379
1.386	0.068	3.233	1.2441
1.408	0.07	3.283	1.2409
1.43	0.07	3.332	1.2407
1.452	0.068	3.382	1.2363
1.474	0.072	3.432	1.2383
1.496	0.07	3.483	1.2403
1.518	0.07	3.533	1.2427
1.54	0.072	3.582	1.2455
1.562	0.072	3.632	1.2463
1.584	0.072	3.682	1.2455
1.606	0.072	3.733	0.8474
1.628	0.07	3.789	0.4401
1.65	0.072	3.832	0.0287
1.672	0.074	3.915	0.0135
1.694	0.074	3.932	0.0096
1.716	0.072	3.983	0.0097
1.738	0.072	4.032	0.0098
1.76	0.074	4.082	0.01
1.782	0.072	4.132	0.0102
1.804	0.072	4.182	0.01
1.826	0.072	4.233	0.0099
1.848	0.072	4.317	0.0099
1.87	0.074	4.332	0.0098
1.892	0.074	4.382	0.01
1.914	0.074	4.432	0.0101
1.936	0.074	4.482	0.0102
1.958	0.074	4.533	0.0121
1.98	0.072	4.582	0.0123
2.002	0.072	4.645	0.0125
2.024	0.072	4.701	0.0143
2.046	0.074	4.746	0.0122
2.068	0.076	4.822	0.0117
2.09	0.072	4.832	0.0097
2.112	0.076	4.882	0.0099
2.134	0.076	4.932	0.0101
2.156	0.076	4.982	0.0102
2.178	0.074	5.032	0.0079
2.2	0.074	5.115	0.0057
2.222	0.072	5.132	0.0037
2.244	0.074	5.182	0.0042
2.266	0.076	5.233	0.0049
2.288	0.072	5.283	0.0056
2.31	0.074	5.332	0.0061
2.332	0.074	5.382	0.0066
2.354	0.074	5.432	0.007
2.376	0.072	5.483	0.0074
2.398	0.076	5.533	0.0078
2.42	0.072	5.582	0.0081
2.442	0.076	5.632	0.0084
2.464	0.076	5.682	0.0087
2.486	0.076	5.738	0.0089
2.508	0.076	5.799	0.0092
2.53	0.072	5.832	0.0094
2.552	0.076	5.884	0.0096
2.574	0.076	5.932	0.0097
2.596	0.076	5.983	0.0099
2.618	0.076	6.033	0.01
2.64	0.076	6.082	0.0101
2.662	0.076	6.132	0.0102
2.684	0.074	6.182	0.0102
2.706	0.076	6.232	0.1145
2.728	0.074	6.283	0.5181
2.75	0.074	6.332	0.9276
2.772	0.076	6.382	1.2299
2.794	0.076	6.432	1.2363
2.816	0.078	6.483	1.2343
2.838	0.076	6.533	1.2425
2.86	0.074	6.582	1.2397
2.882	0.076	6.632	1.2459
2.904	0.076	6.682	1.2399
2.926	0.076	6.732	1.2449
2.948	0.074	6.783	1.2377
2.97	0.076	6.832	1.2389
2.992	0.078	6.882	1.2363
3.014	0.076	6.932	1.2417
3.036	0.076	6.982	1.2385
3.058	0.078	7.033	1.2359
3.08	0.076	7.082	1.2351
3.102	0.076	7.132	1.2401
3.124	0.074	7.182	1.2395
3.146	0.074	7.232	1.2405
3.168	0.076	7.283	1.2341
3.19	0.074	7.332	1.2419
3.212	0.078	7.382	1.2403
3.234	0.076	7.432	1.2465
3.256	0.076	7.483	1.2425
3.278	0.076	7.533	1.2401
3.3	0.078	7.582	1.2385
3.322	0.08	7.632	1.2369
3.344	0.078	7.682	1.2347
3.366	0.078	7.732	1.2351
3.388	0.076	7.783	1.2361
3.41	0.076	7.832	1.2407
3.432	0.078	7.882	1.2399
3.454	0.078	7.932	1.2421
3.476	0.08	7.982	1.2385
3.498	0.076	8.033	1.2393
3.52	0.078	8.082	1.2389
3.542	0.078	8.132	1.2373
3.564	0.078	8.182	1.2377
3.586	0.078	8.232	1.2347
3.608	0.08	8.283	1.2433
3.63	0.076	8.332	1.2413
3.652	0.078	8.382	1.2419
3.674	0.078	8.432	1.2391
3.696	0.076	8.482	1.2399
3.718	0.078	8.533	1.2393
3.74	0.044	8.582	1.2383
3.762	0.024	8.632	1.2391
3.784	0.02	8.682	1.2387
3.806	0.018	8.732	0.8438
3.828	0.018	8.788	0.437
3.85	0.018	8.832	0.0288
3.872	0.02	8.928	0.0134
3.894	0.016	8.932	0.0097
3.916	0.018	8.982	0.0098
3.938	0.018	9.032	0.0098
3.96	0.016	9.082	0.0099
3.982	0.014	9.132	0.0099
4.004	0.016	9.182	0.0099
4.026	0.016	9.232	0.01
4.048	0.016	9.283	0.0101
4.07	0.016	9.332	0.0101
4.092	0.016	9.382	0.0102
4.114	0.016	9.432	0.0102
4.136	0.018	9.482	0.0102
4.158	0.014	9.533	0.0102
4.18	0.016	9.582	0.008
4.202	0.016	9.666	0.0058
4.224	0.014	9.682	0.0039
4.246	0.014	9.732	0.0045
4.268	0.014	9.782	0.0052
4.29	0.014	9.832	0.0058
4.312	0.012	9.882	0.0064
4.334	0.012	9.932	0.007
4.356	0.012	9.983	0.0074
4.378	0.016	10.032	0.0078
4.4	0.014	10.082	0.0082
4.422	0.012	10.132	0.0085
4.444	0.012	10.182	0.0089
4.466	0.01	10.25	0.009
4.488	0.014	10.282	0.0093
4.51	0.012	10.447	0.0095
4.532	0.012	10.482	0.0096
4.554	0.012	10.532	0.0096
4.576	0.012	10.582	0.0096
4.598	0.012	10.673	0.0096
4.62	0.012	10.682	0.0097
4.642	0.01	10.732	0.0099
4.664	0.01	10.783	0.0101
4.686	0.012	10.832	0.0102
4.708	0.012	10.882	0.01
4.73	0.008	10.932	0.0099
4.752	0.012	11.024	0.0098
4.774	0.01	11.032	0.0097
4.796	0.01	11.082	0.0098
4.818	0.012	11.132	0.01
4.84	0.01	11.182	0.0102
4.862	0.012	11.233	0.1061
4.884	0.012	11.282	0.5127
4.906	0.012	11.332	0.9226
4.928	0.008	11.382	1.2369
4.95	0.01	11.432	1.2387
4.972	0.01	11.483	1.2395
4.994	0.012	11.532	1.2375
5.016	0.012	11.582	1.2403
5.038	0.01	11.632	1.2405
5.06	0.008	11.682	1.2487
5.082	0.01	11.733	1.2463
5.104	0.008	11.782	1.2417
5.126	0.01	11.832	1.2351
5.148	0.01	11.882	1.2369
5.17	0.01	11.932	1.2397
5.192	0.012	11.983	1.2375
5.214	0.008	12.033	1.2337
5.236	0.01	12.082	1.2357
5.258	0.008	12.132	1.2373
5.28	0.01	12.182	1.2373
5.302	0.01	12.233	1.2379
5.324	0.012	12.282	1.2381
5.346	0.012	12.332	1.2373
5.368	0.01	12.382	1.2355
5.39	0.01	12.432	1.2375
5.412	0.01	12.482	1.2423
5.434	0.008	12.532	1.2417
5.456	0.01	12.582	1.2413
5.478	0.008	12.632	1.2379
5.5	0.008	12.682	1.2407
5.522	0.01	12.732	1.2405
5.544	0.01	12.782	1.2411
5.566	0.01	12.832	1.2363
5.588	0.01	12.882	1.2355
5.61	0.01	12.932	1.2363
5.632	0.008	12.982	1.2413
5.654	0.008	13.032	1.2393
5.676	0.008	13.082	1.2383
5.698	0.008	13.132	1.2343
5.72	0.01	13.182	1.2383
5.742	0.01	13.232	1.2423
5.764	0.01	13.282	1.2461
5.786	0.01	13.332	1.2403
5.808	0.01	13.382	1.2369
5.83	0.01	13.432	1.2353
5.852	0.01	13.482	1.2407
5.874	0.008	13.532	1.2395
5.896	0.01	13.582	1.2415
5.918	0.008	13.632	1.2391
5.94	0.008	13.682	1.2439
5.962	0.01	13.732	0.8469
5.984	0.01	13.788	0.4426
6.006	0.01	13.832	0.0323
6.028	0.01	13.892	0.0165
6.05	0.008	13.971	0.0115
6.072	0.01	13.982	0.0098
6.094	0.008	14.033	0.01
6.116	0.006	14.082	0.0101
6.138	0.008	14.132	0.0102
6.16	0.008	14.182	0.008
6.182	0.01	14.264	0.0059
6.204	0.008	14.282	0.0041
6.226	0.008	14.332	0.0048
6.248	0.056	14.382	0.0056
6.27	0.064	14.432	0.0064
6.292	0.066	14.482	0.0071
6.314	0.068	14.532	0.0076
6.336	0.064	14.582	0.0081
6.358	0.068	14.632	0.0086
6.38	0.068	14.706	0.009
6.402	0.068	14.733	0.0095
6.424	0.068	14.782	0.0098
6.446	0.068	14.832	0.0101
6.468	0.068	14.882	0.0102
6.49	0.068	14.932	0.0126
6.512	0.068	14.992	0.0145
6.534	0.072	15.034	0.0167
6.556	0.07	15.092	0.0164
6.578	0.068	15.132	0.0168
6.6	0.07	15.196	0.0166
6.622	0.07	15.232	0.0166
6.644	0.068	15.291	0.0161
6.666	0.072	15.351	0.016
6.688	0.072	15.382	0.0167
6.71	0.07	15.432	0.0147
6.732	0.072	15.521	0.0127
6.754	0.072	15.532	0.0098
6.776	0.072	15.582	0.01
6.798	0.072	15.632	0.0102
6.82	0.074	15.682	0.0123
6.842	0.072	15.735	0.0122
6.864	0.072	15.793	0.0121
6.886	0.074	15.87	0.012
6.908	0.07	15.882	0.0099
6.93	0.072	15.932	0.01
6.952	0.07	15.982	0.0102
6.974	0.072	16.032	0.0102
6.996	0.072	16.082	0.0102
7.018	0.074	16.132	0.0102
7.04	0.074	16.182	0.0102
7.062	0.072	16.232	0.1042
7.084	0.072	16.282	0.5136
7.106	0.072	16.332	0.9249
7.128	0.074	16.382	1.2429
7.15	0.074	16.432	1.2393
7.172	0.072	16.482	1.2409
7.194	0.072	16.532	1.2369
7.216	0.074	16.582	1.2445
7.238	0.074	16.632	1.2389
7.26	0.074	16.682	1.2435
7.282	0.076	16.732	1.2379
7.304	0.074	16.782	1.2413
7.326	0.076	16.832	1.2353
7.348	0.072	16.882	1.2383
7.37	0.072	16.932	1.2353
7.392	0.076	16.982	1.2411
7.414	0.074	17.032	1.2409
7.436	0.076	17.082	1.2467
7.458	0.074	17.132	1.2407
7.48	0.076	17.182	1.2453
7.502	0.074	17.232	1.2421
7.524	0.072	17.282	1.2473
7.546	0.074	17.332	1.2397
7.568	0.074	17.382	1.2427
7.59	0.076	17.432	1.2427
7.612	0.074	17.482	1.2493
7.634	0.076	17.532	1.2477
7.656	0.076	17.582	1.2513
7.678	0.072	17.632	1.2437
7.7	0.074	17.682	1.2429
7.722	0.076	17.732	1.2367
7.744	0.072	17.782	1.2451
7.766	0.076	17.832	1.2443
7.788	0.076	17.882	1.2457
7.81	0.076	17.932	1.2423
7.832	0.076	17.983	1.2479
7.854	0.076	18.032	1.2495
7.876	0.076	18.082	1.2473
7.898	0.076	18.132	1.2389
7.92	0.078	18.182	1.2399
7.942	0.076	18.233	1.2413
7.964	0.074	18.282	1.2467
7.986	0.076	18.332	1.2435
8.008	0.076	18.382	1.2467
8.03	0.078	18.432	1.2439
8.052	0.076	18.482	1.2457
8.074	0.076	18.532	1.2391
8.096	0.074	18.582	1.2419
8.118	0.076	18.632	1.2395
8.14	0.078	18.682	1.2439
8.162	0.078	18.732	0.8457
8.184	0.074	18.788	0.4402
8.206	0.076	18.832	0.0282
8.228	0.074	18.93	0.0134
8.25	0.076	19.029	0.0095
8.272	0.076	19.032	0.0095
8.294	0.074	19.082	0.0095
8.316	0.076	19.132	0.0096
8.338	0.076	19.182	0.0096
8.36	0.076	19.232	0.0098
8.382	0.074	19.282	0.0096
8.404	0.076	19.332	0.0096
8.426	0.078	19.382	0.0096
8.448	0.076	19.432	0.0096
8.47	0.076	19.482	0.0096
8.492	0.076	19.569	0.0096
8.514	0.078	19.582	0.0097
8.536	0.078	19.632	0.0099
8.558	0.078	19.682	0.01
8.58	0.076	19.733	0.0101
8.602	0.08	19.782	0.0102
8.624	0.08	19.832	0.0102
8.646	0.078	19.882	0.0102
8.668	0.078	19.932	0.0102
8.69	0.076	19.982	0.01
8.712	0.078	20.032	0.01
8.734	0.06	20.082	0.0102
8.756	0.024	20.132	0.0103
8.778	0.018	20.182	0.0102
8.8	0.02	20.232	0.0102
8.822	0.02	20.282	0.0102
8.844	0.018	20.332	0.0102
8.866	0.02	20.382	0.01
8.888	0.018	20.432	0.0099
8.91	0.02	20.626	0.0098
8.932	0.018	20.632	0.0098
8.954	0.016	20.682	0.0096
8.976	0.018	20.732	0.0096
8.998	0.018	20.782	0.0096
9.02	0.016	20.832	0.0097
9.042	0.014	20.882	0.0096
9.064	0.016	20.932	0.0096
9.086	0.016	20.982	0.0096
9.108	0.016	21.032	0.0096
9.13	0.016	21.082	0.0096
9.152	0.016	21.132	0.0097
9.174	0.016	21.199	0.0108
9.196	0.016	21.274	0.077
9.218	0.016	21.283	0.4878
9.24	0.014	21.332	0.9007
9.262	0.016	21.382	1.2431
9.284	0.016	21.432	1.2441
9.306	0.016	21.482	1.2455
9.328	0.014	21.532	1.2455
9.35	0.018	21.582	1.2439
9.372	0.014	21.632	1.2387
9.394	0.014	21.682	1.2395
9.416	0.014	21.732	1.2415
9.438	0.014	21.782	1.2429
9.46	0.014	21.832	1.2375
9.482	0.016	21.882	1.2373
9.504	0.016	21.932	1.2367
9.526	0.014	21.982	1.2401
9.548	0.016	22.032	1.2375
9.57	0.014	22.082	1.2375
9.592	0.012	22.132	1.2401
9.614	0.014	22.182	1.2377
9.636	0.014	22.232	1.2391
9.658	0.014	22.282	1.2413
9.68	0.014	22.332	1.2455
9.702	0.012	22.382	1.2489
9.724	0.012	22.432	1.2459
9.746	0.014	22.482	1.2445
9.768	0.014	22.532	1.2439
9.79	0.014	22.582	1.2421
9.812	0.012	22.632	1.2435
9.834	0.012	22.682	1.2453
9.856	0.014	22.732	1.2483
9.878	0.014	22.782	1.2473
9.9	0.014	22.832	1.2423
9.922	0.014	22.882	1.2415
9.944	0.012	22.932	1.2483
9.966	0.012	22.982	1.2427
9.988	0.012	23.032	1.2439
10.01	0.012	23.082	1.2375
10.032	0.012	23.132	1.2405
10.054	0.014	23.182	1.2357
10.076	0.014	23.232	1.2363
10.098	0.012	23.282	1.2383
10.12	0.014	23.332	1.2427
10.142	0.014	23.382	1.2427
10.164	0.01	23.432	1.2409
10.186	0.012	23.482	1.2413
10.208	0.014	23.532	1.2407
10.23	0.014	23.582	1.2415
10.252	0.01	23.632	1.2415
10.274	0.01	23.682	1.2413
10.296	0.012	23.732	0.8457
10.318	0.012	23.788	0.4369
10.34	0.012	23.832	0.0265
10.362	0.012	23.935	0.0127
10.384	0.012	23.982	0.0097
10.406	0.012	24.032	0.0098
10.428	0.014	24.082	0.0099
10.45	0.01	24.132	0.01
10.472	0.014	24.182	0.0101
10.494	0.012	24.232	0.0102
10.516	0.012	24.282	0.0102
10.538	0.014	24.332	0.0102
10.56	0.012	24.382	0.0101
10.582	0.012	24.432	0.0101
10.604	0.014	24.482	0.0099
10.626	0.01	24.532	0.0098
10.648	0.012	24.582	0.0103
10.67	0.01	24.632	0.0102
10.692	0.012	24.682	0.0102
10.714	0.012	24.732	0.0098
10.736	0.012	24.782	0.01
10.758	0.012	24.832	0.0102
10.78	0.01	24.882	0.0102
10.802	0.012	24.932	0.0101
10.824	0.012	24.982	0.0103
10.846	0.012	25.032	0.0102
10.868	0.012	25.082	0.0102
10.89	0.012	25.132	0.0101
10.912	0.01
10.934	0.012
10.956	0.01
10.978	0.014
11	0.012
11.022	0.012
11.044	0.014
11.066	0.014
11.088	0.012
11.11	0.012
11.132	0.012
11.154	0.01
11.176	0.01
11.198	0.01
11.22	0.012
11.242	0.048
11.264	0.064
11.286	0.068
11.308	0.07
11.33	0.07
11.352	0.072
11.374	0.072
11.396	0.07
11.418	0.074
11.44	0.072
11.462	0.07
11.484	0.074
11.506	0.072
11.528	0.072
11.55	0.072
11.572	0.074
11.594	0.072
11.616	0.076
11.638	0.072
11.66	0.072
11.682	0.072
11.704	0.072
11.726	0.07
11.748	0.074
11.77	0.072
11.792	0.072
11.814	0.074
11.836	0.072
11.858	0.072
11.88	0.072
11.902	0.074
11.924	0.074
11.946	0.074
11.968	0.074
11.99	0.074
12.012	0.074
12.034	0.072
12.056	0.072
12.078	0.076
12.1	0.074
12.122	0.076
12.144	0.076
12.166	0.076
12.188	0.076
12.21	0.076
12.232	0.076
12.254	0.074
12.276	0.076
12.298	0.076
12.32	0.076
12.342	0.076
12.364	0.078
12.386	0.078
12.408	0.076
12.43	0.076
12.452	0.076
12.474	0.074
12.496	0.076
12.518	0.074
12.54	0.076
12.562	0.076
12.584	0.076
12.606	0.074
12.628	0.076
12.65	0.076
12.672	0.076
12.694	0.076
12.716	0.076
12.738	0.076
12.76	0.076
12.782	0.076
12.804	0.078
12.826	0.078
12.848	0.076
12.87	0.076
12.892	0.076
12.914	0.076
12.936	0.076
12.958	0.076
12.98	0.076
13.002	0.076
13.024	0.076
13.046	0.078
13.068	0.078
13.09	0.078
13.112	0.078
13.134	0.076
13.156	0.078
13.178	0.078
13.2	0.078
13.222	0.08
13.244	0.078
13.266	0.078
13.288	0.078
13.31	0.08
13.332	0.078
13.354	0.078
13.376	0.076
13.398	0.078
13.42	0.078
13.442	0.078
13.464	0.078
13.486	0.078
13.508	0.078
13.53	0.078
13.552	0.08
13.574	0.078
13.596	0.078
13.618	0.078
13.64	0.078
13.662	0.076
13.684	0.078
13.706	0.076
13.728	0.072
13.75	0.03
13.772	0.022
13.794	0.02
13.816	0.018
13.838	0.018
13.86	0.02
13.882	0.02
13.904	0.018
13.926	0.018
13.948	0.018
13.97	0.016
13.992	0.016
14.014	0.018
14.036	0.016
14.058	0.016
14.08	0.014
14.102	0.016
14.124	0.016
14.146	0.016
14.168	0.014
14.19	0.014
14.212	0.016
14.234	0.016
14.256	0.016
14.278	0.014
14.3	0.016
14.322	0.014
14.344	0.016
14.366	0.016
14.388	0.014
14.41	0.014
14.432	0.014
14.454	0.016
14.476	0.014
14.498	0.012
14.52	0.016
14.542	0.016
14.564	0.012
14.586	0.016
14.608	0.016
14.63	0.016
14.652	0.012
14.674	0.014
14.696	0.012
14.718	0.014
14.74	0.012
14.762	0.012
14.784	0.016
14.806	0.014
14.828	0.012
14.85	0.012
14.872	0.012
14.894	0.012
14.916	0.012
14.938	0.012
14.96	0.012
14.982	0.012
15.004	0.016
15.026	0.012
15.048	0.012
15.07	0.012
15.092	0.014
15.114	0.014
15.136	0.014
15.158	0.01
15.18	0.012
15.202	0.012
15.224	0.012
15.246	0.01
15.268	0.012
15.29	0.012
15.312	0.012
15.334	0.01
15.356	0.014
15.378	0.012
15.4	0.01
15.422	0.01
15.444	0.012
15.466	0.01
15.488	0.012
15.51	0.012
15.532	0.01
15.554	0.01
15.576	0.012
15.598	0.01
15.62	0.01
15.642	0.01
15.664	0.014
15.686	0.012
15.708	0.012
15.73	0.012
15.752	0.01
15.774	0.01
15.796	0.008
15.818	0.012
15.84	0.012
15.862	0.01
15.884	0.01
15.906	0.01
15.928	0.01
15.95	0.008
15.972	0.01
15.994	0.012
16.016	0.012
16.038	0.012
16.06	0.012
16.082	0.008
16.104	0.012
16.126	0.01
16.148	0.01
16.17	0.012
16.192	0.01
16.214	0.012
16.236	0.032
16.258	0.062
16.28	0.068
16.302	0.068
16.324	0.068
16.346	0.07
16.368	0.07
16.39	0.07
16.412	0.07
16.434	0.072
16.456	0.072
16.478	0.072
16.5	0.072
16.522	0.072
16.544	0.072
16.566	0.072
16.588	0.072
16.61	0.072
16.632	0.072
16.654	0.074
16.676	0.072
16.698	0.074
16.72	0.072
16.742	0.072
16.764	0.072
16.786	0.072
16.808	0.076
16.83	0.074
16.852	0.074
16.874	0.074
16.896	0.072
16.918	0.076
16.94	0.074
16.962	0.074
16.984	0.072
17.006	0.074
17.028	0.074
17.05	0.072
17.072	0.074
17.094	0.076
17.116	0.074
17.138	0.076
17.16	0.074
17.182	0.074
17.204	0.074
17.226	0.076
17.248	0.076
17.27	0.076
17.292	0.076
17.314	0.074
17.336	0.076
17.358	0.074
17.38	0.072
17.402	0.076
17.424	0.076
17.446	0.074
17.468	0.078
17.49	0.074
17.512	0.078
17.534	0.076
17.556	0.076
17.578	0.072
17.6	0.078
17.622	0.078
17.644	0.076
17.666	0.076
17.688	0.076
17.71	0.076
17.732	0.078
17.754	0.078
17.776	0.076
17.798	0.078
17.82	0.076
17.842	0.078
17.864	0.078
17.886	0.078
17.908	0.078
17.93	0.076
17.952	0.078
17.974	0.08
17.996	0.076
18.018	0.076
18.04	0.076
18.062	0.078
18.084	0.078
18.106	0.078
18.128	0.078
18.15	0.078
18.172	0.076
18.194	0.078
18.216	0.076
18.238	0.076
18.26	0.078
18.282	0.076
18.304	0.078
18.326	0.078
18.348	0.078
18.37	0.076
18.392	0.076
18.414	0.076
18.436	0.076
18.458	0.078
18.48	0.076
18.502	0.076
18.524	0.078
18.546	0.076
18.568	0.074
18.59	0.076
18.612	0.078
18.634	0.078
18.656	0.078
18.678	0.078
18.7	0.078
18.722	0.078
18.744	0.034
18.766	0.024
18.788	0.022
18.81	0.02
18.832	0.02
18.854	0.02
18.876	0.016
18.898	0.018
18.92	0.016
18.942	0.016
18.964	0.018
18.986	0.016
19.008	0.016
19.03	0.016
19.052	0.016
19.074	0.016
19.096	0.016
19.118	0.016
19.14	0.018
19.162	0.016
19.184	0.016
19.206	0.016
19.228	0.016
19.25	0.012
19.272	0.014
19.294	0.014
19.316	0.012
19.338	0.016
19.36	0.012
19.382	0.014
19.404	0.014
19.426	0.01
19.448	0.012
19.47	0.016
19.492	0.014
19.514	0.01
19.536	0.014
19.558	0.012
19.58	0.012
19.602	0.014
19.624	0.016
19.646	0.012
19.668	0.01
19.69	0.014
19.712	0.014
19.734	0.012
19.756	0.014
19.778	0.012
19.8	0.012
19.822	0.014
19.844	0.012
19.866	0.012
19.888	0.012
19.91	0.014
19.932	0.012
19.954	0.012
19.976	0.012
19.998	0.012
20.02	0.012
20.042	0.014
20.064	0.012
20.086	0.014
20.108	0.012
20.13	0.012
20.152	0.012
20.174	0.01
20.196	0.008
20.218	0.01
20.24	0.01
20.262	0.012
20.284	0.012
20.306	0.01
20.328	0.012
20.35	0.008
20.372	0.012
20.394	0.012
20.416	0.012
20.438	0.012
20.46	0.01
20.482	0.01
20.504	0.008
20.526	0.01
20.548	0.012
20.57	0.01
20.592	0.01
20.614	0.01
20.636	0.01
20.658	0.01
20.68	0.012
20.702	0.01
20.724	0.008
20.746	0.012
20.768	0.012
20.79	0.008
20.812	0.008
20.834	0.012
20.856	0.012
20.878	0.01
20.9	0.01
20.922	0.008
20.944	0.012
20.966	0.008
20.988	0.01
21.01	0.01
21.032	0.012
21.054	0.01
21.076	0.01
21.098	0.01
21.12	0.01
21.142	0.01
21.164	0.008
21.186	0.012
21.208	0.008
21.23	0.016
21.252	0.06
21.274	0.066
21.296	0.066
21.318	0.068
21.34	0.068
21.362	0.07
21.384	0.068
21.406	0.07
21.428	0.07
21.45	0.07
21.472	0.072
21.494	0.072
21.516	0.07
21.538	0.072
21.56	0.068
21.582	0.068
21.604	0.07
21.626	0.07
21.648	0.07
21.67	0.07
21.692	0.07
21.714	0.072
21.736	0.072
21.758	0.072
21.78	0.072
21.802	0.074
21.824	0.074
21.846	0.074
21.868	0.074
21.89	0.072
21.912	0.072
21.934	0.068
21.956	0.072
21.978	0.072
22	0.074
22.022	0.072
22.044	0.072
22.066	0.072
22.088	0.072
22.11	0.074
22.132	0.072
22.154	0.072
22.176	0.072
22.198	0.072
22.22	0.072
22.242	0.074
22.264	0.074
22.286	0.074
22.308	0.074
22.33	0.072
22.352	0.076
22.374	0.074
22.396	0.072
22.418	0.078
22.44	0.074
22.462	0.074
22.484	0.076
22.506	0.074
22.528	0.074
22.55	0.074
22.572	0.074
22.594	0.074
22.616	0.076
22.638	0.072
22.66	0.074
22.682	0.076
22.704	0.074
22.726	0.076
22.748	0.074
22.77	0.072
22.792	0.074
22.814	0.074
22.836	0.076
22.858	0.074
22.88	0.076
22.902	0.074
22.924	0.074
22.946	0.074
22.968	0.072
22.99	0.074
23.012	0.074
23.034	0.074
23.056	0.076
23.078	0.074
23.1	0.076
23.122	0.072
23.144	0.076
23.166	0.074
23.188	0.076
23.21	0.076
23.232	0.076
23.254	0.076
23.276	0.076
23.298	0.074
23.32	0.074
23.342	0.076
23.364	0.078
23.386	0.076
23.408	0.076
23.43	0.076
23.452	0.076
23.474	0.076
23.496	0.078
23.518	0.076
23.54	0.076
23.562	0.076
23.584	0.078
23.606	0.078
23.628	0.074
23.65	0.076
23.672	0.076
23.694	0.076
23.716	0.076
23.738	0.05
23.76	0.024
23.782	0.018
23.804	0.016
23.826	0.016
23.848	0.018
23.87	0.016
23.892	0.016
23.914	0.016
23.936	0.014
23.958	0.016
23.98	0.014
24.002	0.014
24.024	0.016
24.046	0.014
24.068	0.016
24.09	0.014
24.112	0.014
24.134	0.014
24.156	0.014
24.178	0.014
24.2	0.014
24.222	0.016
24.244	0.012
24.266	0.014
24.288	0.014
24.31	0.012
24.332	0.014
24.354	0.012
24.376	0.016
24.398	0.012
24.42	0.012
24.442	0.012
24.464	0.012
24.486	0.012
24.508	0.01
24.53	0.014
24.552	0.012
24.574	0.01
24.596	0.012
24.618	0.012
24.64	0.012
24.662	0.014
24.684	0.012
24.706	0.012
24.728	0.012
24.75	0.01
24.772	0.014
24.794	0.012
24.816	0.012
24.838	0.012
24.86	0.012
24.882	0.01
24.904	0.012
24.926	0.01
24.948	0.01
24.97	0.01

## Sheet: Fig. 3g
	Responsivity (V/W)		Diffusivity (mm^2/s)
	y	y-error
PDMS	288.845	57.1391	0.07
PET	141.441	13.2575	0.15
PEN	129.536	6.60567	0.16
PI	68.9449	3.76544	0.21

## Sheet: Fig. 4b
X-position (μm)	Y-position (μm)	V_ph (μV)
0	0	152.429
3.23	0	149.168
6.45	0	146.907
9.68	0	144.675
12.9	0	148.952
16.13	0	137.659
19.35	0	131.411
22.58	0	126.173
25.81	0	117.465
29.03	0	112.144
32.26	0	115.303
35.48	0	123.298
38.71	0	131.281
41.94	0	142.905
45.16	0	148.139
48.39	0	148.32
51.61	0	153.586
54.84	0	149.776
58.06	0	142.079
61.29	0	131.818
64.52	0	128.043
67.74	0	122.307
70.97	0	109.43
74.19	0	110.346
77.42	0	117.788
80.65	0	114.226
83.87	0	110.416
87.1	0	106.469
90.32	0	91.7613
93.55	0	84.8004
96.77	0	67.0208
100	0	57.1893
0	3.23	168.695
3.23	3.23	166.491
6.45	3.23	161.697
9.68	3.23	165.986
12.9	3.23	164.599
16.13	3.23	154.533
19.35	3.23	151.474
22.58	3.23	138.898
25.81	3.23	137.125
29.03	3.23	135.122
32.26	3.23	132.448
35.48	3.23	144.583
38.71	3.23	147.934
41.94	3.23	157.016
45.16	3.23	166.985
48.39	3.23	163.714
51.61	3.23	167.544
54.84	3.23	169.91
58.06	3.23	155.382
61.29	3.23	147.132
64.52	3.23	146.024
67.74	3.23	132.03
70.97	3.23	124.665
74.19	3.23	124.52
77.42	3.23	126.327
80.65	3.23	126.175
83.87	3.23	123.033
87.1	3.23	119.308
90.32	3.23	104.288
93.55	3.23	86.4935
96.77	3.23	75.0167
100	3.23	63.13
0	6.45	176.175
3.23	6.45	172.331
6.45	6.45	176.283
9.68	6.45	173.752
12.9	6.45	178.237
16.13	6.45	171.108
19.35	6.45	165.372
22.58	6.45	156.25
25.81	6.45	151.981
29.03	6.45	147.918
32.26	6.45	145.918
35.48	6.45	153.031
38.71	6.45	161.948
41.94	6.45	170.439
45.16	6.45	174.942
48.39	6.45	174.436
51.61	6.45	176.37
54.84	6.45	175.889
58.06	6.45	167.752
61.29	6.45	158.84
64.52	6.45	154.598
67.74	6.45	145.022
70.97	6.45	135.354
74.19	6.45	135.865
77.42	6.45	138.138
80.65	6.45	140.201
83.87	6.45	138.988
87.1	6.45	130.022
90.32	6.45	109.186
93.55	6.45	96.9385
96.77	6.45	78.0363
100	6.45	70.2536
0	9.68	181.619
3.23	9.68	186.037
6.45	9.68	185.705
9.68	9.68	187.913
12.9	9.68	190.909
16.13	9.68	187.255
19.35	9.68	182.219
22.58	9.68	171.628
25.81	9.68	167.589
29.03	9.68	161.596
32.26	9.68	160.951
35.48	9.68	167.585
38.71	9.68	174.669
41.94	9.68	181.993
45.16	9.68	187.003
48.39	9.68	183.749
51.61	9.68	190.069
54.84	9.68	185.888
58.06	9.68	179.142
61.29	9.68	169.346
64.52	9.68	166.648
67.74	9.68	159.468
70.97	9.68	147.929
74.19	9.68	146.476
77.42	9.68	150.447
80.65	9.68	151.177
83.87	9.68	149.76
87.1	9.68	137.971
90.32	9.68	119.19
93.55	9.68	101.201
96.77	9.68	89.6703
100	9.68	70.3116
0	12.9	183.18
3.23	12.9	188.093
6.45	12.9	191.006
9.68	12.9	188.949
12.9	12.9	197.614
16.13	12.9	192.445
19.35	12.9	185.036
22.58	12.9	183.206
25.81	12.9	173.314
29.03	12.9	168.664
32.26	12.9	168.089
35.48	12.9	172.065
38.71	12.9	180.755
41.94	12.9	186.865
45.16	12.9	183.911
48.39	12.9	186.826
51.61	12.9	188.775
54.84	12.9	181.323
58.06	12.9	179.245
61.29	12.9	172.295
64.52	12.9	170.041
67.74	12.9	163.249
70.97	12.9	152.374
74.19	12.9	153.619
77.42	12.9	157.335
80.65	12.9	153.337
83.87	12.9	155.192
87.1	12.9	144.264
90.32	12.9	126.371
93.55	12.9	111.45
96.77	12.9	93.2428
100	12.9	78.1401
0	16.13	179.742
3.23	16.13	181.823
6.45	16.13	184.181
9.68	16.13	191.173
12.9	16.13	191.24
16.13	16.13	190.254
19.35	16.13	188.327
22.58	16.13	178.009
25.81	16.13	168.838
29.03	16.13	167.144
32.26	16.13	163.154
35.48	16.13	169.635
38.71	16.13	174.469
41.94	16.13	177.756
45.16	16.13	185.679
48.39	16.13	179.427
51.61	16.13	180.038
54.84	16.13	182.623
58.06	16.13	169.282
61.29	16.13	168.073
64.52	16.13	167.032
67.74	16.13	160.296
70.97	16.13	151.486
74.19	16.13	151.363
77.42	16.13	157.045
80.65	16.13	158.842
83.87	16.13	153.501
87.1	16.13	143.654
90.32	16.13	127.949
93.55	16.13	109.929
96.77	16.13	95.1477
100	16.13	80.756
0	19.35	169.239
3.23	19.35	176.752
6.45	19.35	177.772
9.68	19.35	177.617
12.9	19.35	183.723
16.13	19.35	183.769
19.35	19.35	178.426
22.58	19.35	168.162
25.81	19.35	160.528
29.03	19.35	156.572
32.26	19.35	155.095
35.48	19.35	157.757
38.71	19.35	168.727
41.94	19.35	171.212
45.16	19.35	168.851
48.39	19.35	173.651
51.61	19.35	175.954
54.84	19.35	166.792
58.06	19.35	162.791
61.29	19.35	162.073
64.52	19.35	155.127
67.74	19.35	151.337
70.97	19.35	142.781
74.19	19.35	145.866
77.42	19.35	152.396
80.65	19.35	149.893
83.87	19.35	149.842
87.1	19.35	137.189
90.32	19.35	122.812
93.55	19.35	110.197
96.77	19.35	92.0565
100	19.35	77.6833
0	22.58	151.174
3.23	22.58	153.429
6.45	22.58	157.314
9.68	22.58	158.618
12.9	22.58	162.607
16.13	22.58	163.105
19.35	22.58	157.77
22.58	22.58	149.065
25.81	22.58	143.924
29.03	22.58	140.311
32.26	22.58	133.804
35.48	22.58	141.702
38.71	22.58	148.763
41.94	22.58	153.558
45.16	22.58	154.971
48.39	22.58	146.864
51.61	22.58	148.664
54.84	22.58	147.737
58.06	22.58	141.316
61.29	22.58	139.1
64.52	22.58	138.173
67.74	22.58	132.837
70.97	22.58	129.161
74.19	22.58	132.384
77.42	22.58	138.213
80.65	22.58	137.148
83.87	22.58	134.675
87.1	22.58	126.801
90.32	22.58	114.836
93.55	22.58	97.0271
96.77	22.58	83.5148
100	22.58	77.7731
0	25.81	126.403
3.23	25.81	128.859
6.45	25.81	128.431
9.68	25.81	135.707
12.9	25.81	136.318
16.13	25.81	129.512
19.35	25.81	133.265
22.58	25.81	118.726
25.81	25.81	119.13
29.03	25.81	113.483
32.26	25.81	109.101
35.48	25.81	118.852
38.71	25.81	121.68
41.94	25.81	130.564
45.16	25.81	131.973
48.39	25.81	125.842
51.61	25.81	126.518
54.84	25.81	127.018
58.06	25.81	116.6
61.29	25.81	108.764
64.52	25.81	115.247
67.74	25.81	109.382
70.97	25.81	110.187
74.19	25.81	114.513
77.42	25.81	121.345
80.65	25.81	124.17
83.87	25.81	115.649
87.1	25.81	109.029
90.32	25.81	100.113
93.55	25.81	85.5622
96.77	25.81	73.9786
100	25.81	68.7846
0	29.03	116.317
3.23	29.03	118.499
6.45	29.03	121.078
9.68	29.03	116.518
12.9	29.03	122.304
16.13	29.03	120.746
19.35	29.03	113.427
22.58	29.03	104.452
25.81	29.03	98.5926
29.03	29.03	104.276
32.26	29.03	98.3804
35.48	29.03	101.057
38.71	29.03	112.771
41.94	29.03	124.096
45.16	29.03	119.457
48.39	29.03	118.993
51.61	29.03	117.609
54.84	29.03	110.7
58.06	29.03	107.088
61.29	29.03	101.916
64.52	29.03	94.4053
67.74	29.03	97.359
70.97	29.03	99.381
74.19	29.03	104.111
77.42	29.03	108.333
80.65	29.03	107.739
83.87	29.03	111.312
87.1	29.03	103.207
90.32	29.03	87.6905
93.55	29.03	83.6541
96.77	29.03	68.8535
100	29.03	62.4989
0	32.26	95.7779
3.23	32.26	99.6131
6.45	32.26	96.517
9.68	32.26	96.6477
12.9	32.26	95.7143
16.13	32.26	92.1327
19.35	32.26	89.7057
22.58	32.26	80.0624
25.81	32.26	77.1216
29.03	32.26	74.649
32.26	32.26	74.4816
35.48	32.26	78.1265
38.71	32.26	87.0791
41.94	32.26	98.2117
45.16	32.26	97.8887
48.39	32.26	99.0727
51.61	32.26	97.6824
54.84	32.26	91.2144
58.06	32.26	84.5415
61.29	32.26	73.6085
64.52	32.26	74.7809
67.74	32.26	72.6214
70.97	32.26	75.3764
74.19	32.26	82.2276
77.42	32.26	90.3006
80.65	32.26	92.4477
83.87	32.26	91.8729
87.1	32.26	88.6744
90.32	32.26	76.1068
93.55	32.26	67.2173
96.77	32.26	56.7406
100	32.26	50.6108
0	35.48	74.4809
3.23	35.48	76.0316
6.45	35.48	73.2461
9.68	35.48	73.8503
12.9	35.48	71.3339
16.13	35.48	65.6091
19.35	35.48	65.3281
22.58	35.48	52.094
25.81	35.48	53.3391
29.03	35.48	49.5856
32.26	35.48	51.6143
35.48	35.48	59.6392
38.71	35.48	60.4233
41.94	35.48	72.442
45.16	35.48	75.4822
48.39	35.48	71.1574
51.61	35.48	72.5267
54.84	35.48	71.8169
58.06	35.48	60.781
61.29	35.48	53.2153
64.52	35.48	50.8433
67.74	35.48	49.7224
70.97	35.48	54.6158
74.19	35.48	65.0931
77.42	35.48	71.3407
80.65	35.48	79.8663
83.87	35.48	77.5909
87.1	35.48	73.4152
90.32	35.48	64.4519
93.55	35.48	51.213
96.77	35.48	44.9471
100	35.48	38.6974
0	38.71	62.5241
3.23	38.71	61.6794
6.45	38.71	63.575
9.68	38.71	62.0533
12.9	38.71	58.635
16.13	38.71	53.7425
19.35	38.71	50.3063
22.58	38.71	39.3194
25.81	38.71	37.7521
29.03	38.71	38.6292
32.26	38.71	36.4212
35.48	38.71	43.7444
38.71	38.71	49.8248
41.94	38.71	61.7566
45.16	38.71	60.5586
48.39	38.71	61.6907
51.61	38.71	59.8942
54.84	38.71	58.2554
58.06	38.71	46.7457
61.29	38.71	41.0287
64.52	38.71	39.1443
67.74	38.71	36.9208
70.97	38.71	42.8926
74.19	38.71	47.7228
77.42	38.71	60.2045
80.65	38.71	69.2687
83.87	38.71	72.1129
87.1	38.71	65.9741
90.32	38.71	51.8617
93.55	38.71	47.1947
96.77	38.71	39.8596
100	38.71	30.2919
0	41.94	43.7496
3.23	41.94	42.2409
6.45	41.94	39.9636
9.68	41.94	37.9915
12.9	41.94	36.6927
16.13	41.94	28.3803
19.35	41.94	21.529
22.58	41.94	12.8928
25.81	41.94	8.45927
29.03	41.94	13.5809
32.26	41.94	10.3323
35.48	41.94	15.1595
38.71	41.94	25.5894
41.94	41.94	32.7754
45.16	41.94	28.4911
48.39	41.94	31.0015
51.61	41.94	34.2368
54.84	41.94	29.1131
58.06	41.94	21.4228
61.29	41.94	15.9148
64.52	41.94	12.9099
67.74	41.94	10.5101
70.97	41.94	19.539
74.19	41.94	21.1617
77.42	41.94	37.4537
80.65	41.94	42.7626
83.87	41.94	48.0243
87.1	41.94	49.7287
90.32	41.94	40.6414
93.55	41.94	36.4336
96.77	41.94	28.0521
100	41.94	19.4513
0	45.16	18.4691
3.23	45.16	19.8843
6.45	45.16	20.1528
9.68	45.16	17.4036
12.9	45.16	22.0412
16.13	45.16	7.01561
19.35	45.16	0.785892
22.58	45.16	-3.04654
25.81	45.16	-15.3849
29.03	45.16	-14.5336
32.26	45.16	-9.45357
35.48	45.16	-8.51154
38.71	45.16	-7.52184
41.94	45.16	12.2976
45.16	45.16	1.66453
48.39	45.16	2.89162
51.61	45.16	8.78844
54.84	45.16	6.12487
58.06	45.16	2.40572
61.29	45.16	-9.61698
64.52	45.16	-10.5409
67.74	45.16	-1.48964
70.97	45.16	-7.02054
74.19	45.16	2.50719
77.42	45.16	22.8587
80.65	45.16	25.0457
83.87	45.16	30.1465
87.1	45.16	31.8754
90.32	45.16	28.0579
93.55	45.16	26.4847
96.77	45.16	17.7602
100	45.16	5.56442
0	48.39	13.6448
3.23	48.39	4.80836
6.45	48.39	4.16676
9.68	48.39	6.9836
12.9	48.39	-1.70357
16.13	48.39	-10.3941
19.35	48.39	-14.0187
22.58	48.39	-26.8506
25.81	48.39	-29.8437
29.03	48.39	-28.5143
32.26	48.39	-31.9535
35.48	48.39	-25.7786
38.71	48.39	-19.9733
41.94	48.39	-11.2687
45.16	48.39	-11.338
48.39	48.39	-12.0868
51.61	48.39	-9.53975
54.84	48.39	-4.98277
58.06	48.39	-18.2698
61.29	48.39	-23.3835
64.52	48.39	-24.941
67.74	48.39	-22.2422
70.97	48.39	-18.1671
74.19	48.39	-13.274
77.42	48.39	2.0532
80.65	48.39	15.0772
83.87	48.39	17.7501
87.1	48.39	19.6047
90.32	48.39	24.0746
93.55	48.39	17.2371
96.77	48.39	9.53974
100	48.39	9.10716
0	51.61	-18.2943
3.23	51.61	-18.4201
6.45	51.61	-18.4032
9.68	51.61	-19.811
12.9	51.61	-23.1952
16.13	51.61	-36.0255
19.35	51.61	-38.2727
22.58	51.61	-53.0021
25.81	51.61	-55.5149
29.03	51.61	-54.6378
32.26	51.61	-53.5957
35.48	51.61	-46.5451
38.71	51.61	-45.0804
41.94	51.61	-39.4344
45.16	51.61	-43.7409
48.39	51.61	-38.1636
51.61	51.61	-32.8679
54.84	51.61	-31.7816
58.06	51.61	-40.8315
61.29	51.61	-43.913
64.52	51.61	-42.9742
67.74	51.61	-44.4478
70.97	51.61	-39.0799
74.19	51.61	-34.2497
77.42	51.61	-19.8861
80.65	51.61	-6.35754
83.87	51.61	-3.38402
87.1	51.61	9.05116
90.32	51.61	9.0842
93.55	51.61	5.3879
96.77	51.61	2.99225
100	51.61	0.104368
0	54.84	-26.9726
3.23	54.84	-30.4018
6.45	54.84	-32.1599
9.68	54.84	-33.0426
12.9	54.84	-40.7237
16.13	54.84	-45.6741
19.35	54.84	-53.8886
22.58	54.84	-70.6424
25.81	54.84	-72.5037
29.03	54.84	-69.5485
32.26	54.84	-76.1885
35.48	54.84	-62.1835
38.71	54.84	-60.8792
41.94	54.84	-57.0596
45.16	54.84	-56.6146
48.39	54.84	-56.0289
51.61	54.84	-47.2355
54.84	54.84	-46.1709
58.06	54.84	-58.9946
61.29	54.84	-52.8141
64.52	54.84	-58.3878
67.74	54.84	-55.3214
70.97	54.84	-51.4156
74.19	54.84	-43.3356
77.42	54.84	-31.9596
80.65	54.84	-19.1298
83.87	54.84	-9.55818
87.1	54.84	-7.2028
90.32	54.84	4.00584
93.55	54.84	-1.90296
96.77	54.84	-2.91546
100	54.84	-1.96808
0	58.06	-51.1149
3.23	58.06	-55.4546
6.45	58.06	-56.333
9.68	58.06	-49.7687
12.9	58.06	-58.4714
16.13	58.06	-69.159
19.35	58.06	-72.8019
22.58	58.06	-86.8504
25.81	58.06	-90.3331
29.03	58.06	-94.1218
32.26	58.06	-87.9369
35.48	58.06	-85.386
38.71	58.06	-83.8711
41.94	58.06	-78.1123
45.16	58.06	-75.0227
48.39	58.06	-72.8464
51.61	58.06	-66.7146
54.84	58.06	-57.5004
58.06	58.06	-70.1679
61.29	58.06	-72.4253
64.52	58.06	-72.0208
67.74	58.06	-71.2206
70.97	58.06	-68.4382
74.19	58.06	-60.1098
77.42	58.06	-42.7455
80.65	58.06	-30.0271
83.87	58.06	-26.4959
87.1	58.06	-14.9864
90.32	58.06	-6.33567
93.55	58.06	-9.05304
96.77	58.06	-10.952
100	58.06	-9.09201
0	61.29	-75.1876
3.23	61.29	-74.3409
6.45	61.29	-73.8793
9.68	61.29	-70.1357
12.9	61.29	-78.9091
16.13	61.29	-88.1874
19.35	61.29	-92.3396
22.58	61.29	-105.166
25.81	61.29	-114.355
29.03	61.29	-113.026
32.26	61.29	-110.742
35.48	61.29	-107.553
38.71	61.29	-105.848
41.94	61.29	-98.8338
45.16	61.29	-94.5038
48.39	61.29	-93.169
51.61	61.29	-79.7788
54.84	61.29	-74.1752
58.06	61.29	-83.1948
61.29	61.29	-90.734
64.52	61.29	-90.1823
67.74	61.29	-86.8691
70.97	61.29	-85.3807
74.19	61.29	-80.4875
77.42	61.29	-57.3279
80.65	61.29	-42.5415
83.87	61.29	-38.6458
87.1	61.29	-27.6186
90.32	61.29	-15.5133
93.55	61.29	-17.9194
96.77	61.29	-17.4378
100	61.29	-17.4187
0	64.52	-85.2206
3.23	64.52	-81.8189
6.45	64.52	-80.5351
9.68	64.52	-82.7924
12.9	64.52	-83.8057
16.13	64.52	-95.0858
19.35	64.52	-104.289
22.58	64.52	-113.269
25.81	64.52	-124.813
29.03	64.52	-124.508
32.26	64.52	-121.796
35.48	64.52	-117.8
38.71	64.52	-117.539
41.94	64.52	-104.465
45.16	64.52	-106.549
48.39	64.52	-96.6327
51.61	64.52	-87.4982
54.84	64.52	-84.4386
58.06	64.52	-88.4253
61.29	64.52	-92.4026
64.52	64.52	-101.83
67.74	64.52	-96.2824
70.97	64.52	-96.8089
74.19	64.52	-84.4897
77.42	64.52	-66.6341
80.65	64.52	-53.9174
83.87	64.52	-41.9911
87.1	64.52	-30.4391
90.32	64.52	-24.7183
93.55	64.52	-21.4792
96.77	64.52	-20.3195
100	64.52	-25.4266
0	67.74	-102.654
3.23	67.74	-106.244
6.45	67.74	-103.297
9.68	67.74	-99.6235
12.9	67.74	-101.399
16.13	67.74	-112.823
19.35	67.74	-117.703
22.58	67.74	-130.236
25.81	67.74	-136.102
29.03	67.74	-133.691
32.26	67.74	-136.431
35.48	67.74	-136.544
38.71	67.74	-133.412
41.94	67.74	-127.891
45.16	67.74	-125.194
48.39	67.74	-114.219
51.61	67.74	-105.255
54.84	67.74	-94.3673
58.06	67.74	-100.56
61.29	67.74	-110.691
64.52	67.74	-110.663
67.74	67.74	-115.619
70.97	67.74	-108.17
74.19	67.74	-98.9081
77.42	67.74	-81.7459
80.65	67.74	-61.5394
83.87	67.74	-51.8796
87.1	67.74	-35.8044
90.32	67.74	-29.9689
93.55	67.74	-32.5171
96.77	67.74	-32.3658
100	67.74	-30.6722
0	70.97	-121.006
3.23	70.97	-123.031
6.45	70.97	-121.596
9.68	70.97	-114.064
12.9	70.97	-121.692
16.13	70.97	-135.448
19.35	70.97	-136.274
22.58	70.97	-148.645
25.81	70.97	-159.007
29.03	70.97	-155.826
32.26	70.97	-157.698
35.48	70.97	-151.622
38.71	70.97	-155.516
41.94	70.97	-147.118
45.16	70.97	-134.932
48.39	70.97	-132.904
51.61	70.97	-123.277
54.84	70.97	-113.042
58.06	70.97	-123.556
61.29	70.97	-129.529
64.52	70.97	-129.97
67.74	70.97	-131.495
70.97	70.97	-125.832
74.19	70.97	-116.953
77.42	70.97	-93.1318
80.65	70.97	-72.9023
83.87	70.97	-65.996
87.1	70.97	-44.5074
90.32	70.97	-35.8861
93.55	70.97	-38.1563
96.77	70.97	-38.8374
100	70.97	-39.5086
0	74.19	-130.855
3.23	74.19	-129.213
6.45	74.19	-125.812
9.68	74.19	-130.775
12.9	74.19	-132.447
16.13	74.19	-140.679
19.35	74.19	-153.342
22.58	74.19	-159.689
25.81	74.19	-167.723
29.03	74.19	-162.435
32.26	74.19	-169.13
35.48	74.19	-166.986
38.71	74.19	-159.96
41.94	74.19	-153.585
45.16	74.19	-155.777
48.39	74.19	-139.593
51.61	74.19	-127.721
54.84	74.19	-128.547
58.06	74.19	-132.336
61.29	74.19	-136.218
64.52	74.19	-146.612
67.74	74.19	-142.553
70.97	74.19	-135.749
74.19	74.19	-123.38
77.42	74.19	-100.232
80.65	74.19	-83.2391
83.87	74.19	-67.8902
87.1	74.19	-49.7709
90.32	74.19	-42.1906
93.55	74.19	-41.277
96.77	74.19	-41.076
100	74.19	-42.3268
0	77.42	-134.266
3.23	77.42	-137.929
6.45	77.42	-137.068
9.68	77.42	-135.107
12.9	77.42	-145.703
16.13	77.42	-151.629
19.35	77.42	-158.226
22.58	77.42	-171.554
25.81	77.42	-172.801
29.03	77.42	-170.7
32.26	77.42	-177.889
35.48	77.42	-176.898
38.71	77.42	-173.031
41.94	77.42	-170.888
45.16	77.42	-166.658
48.39	77.42	-153.588
51.61	77.42	-142.134
54.84	77.42	-134.585
58.06	77.42	-143.61
61.29	77.42	-148.131
64.52	77.42	-153.805
67.74	77.42	-158.128
70.97	77.42	-147.379
74.19	77.42	-135.506
77.42	77.42	-111.66
80.65	77.42	-87.9709
83.87	77.42	-74.9188
87.1	77.42	-54.219
90.32	77.42	-46.689
93.55	77.42	-48.7311
96.77	77.42	-48.8432
100	77.42	-49.0858
0	80.65	-137.527
3.23	80.65	-135.331
6.45	80.65	-142.314
9.68	80.65	-140.963
12.9	80.65	-145.252
16.13	80.65	-157.705
19.35	80.65	-165.869
22.58	80.65	-171.649
25.81	80.65	-180.064
29.03	80.65	-176.036
32.26	80.65	-177.486
35.48	80.65	-179.089
38.71	80.65	-180.774
41.94	80.65	-165.253
45.16	80.65	-168.61
48.39	80.65	-154.996
51.61	80.65	-142.891
54.84	80.65	-144.809
58.06	80.65	-147.838
61.29	80.65	-155.19
64.52	80.65	-160.876
67.74	80.65	-155.279
70.97	80.65	-155.506
74.19	80.65	-137.349
77.42	80.65	-110.284
80.65	80.65	-92.5823
83.87	80.65	-80.054
87.1	80.65	-56.2239
90.32	80.65	-47.5645
93.55	80.65	-53.9938
96.77	80.65	-51.6941
100	80.65	-53.1734
0	83.87	-130.435
3.23	83.87	-128.661
6.45	83.87	-133.823
9.68	83.87	-131.669
12.9	83.87	-145.098
16.13	83.87	-151.396
19.35	83.87	-156.261
22.58	83.87	-167.712
25.81	83.87	-174.85
29.03	83.87	-170.666
32.26	83.87	-173.488
35.48	83.87	-173.738
38.71	83.87	-170.092
41.94	83.87	-164.981
45.16	83.87	-160.328
48.39	83.87	-152.865
51.61	83.87	-138.834
54.84	83.87	-136.382
58.06	83.87	-147.083
61.29	83.87	-151.49
64.52	83.87	-152.694
67.74	83.87	-150.532
70.97	83.87	-144.101
74.19	83.87	-138.254
77.42	83.87	-109.664
80.65	83.87	-84.7223
83.87	83.87	-76.6512
87.1	83.87	-57.0553
90.32	83.87	-50.6663
93.55	83.87	-50.5291
96.77	83.87	-49.6056
100	83.87	-58.7485
0	87.1	-110.851
3.23	87.1	-113.325
6.45	87.1	-115.688
9.68	87.1	-114.749
12.9	87.1	-122.045
16.13	87.1	-138.776
19.35	87.1	-140.168
22.58	87.1	-154.92
25.81	87.1	-155.756
29.03	87.1	-150.05
32.26	87.1	-154.425
35.48	87.1	-153.526
38.71	87.1	-153.322
41.94	87.1	-147.468
45.16	87.1	-143.873
48.39	87.1	-136.458
51.61	87.1	-123.036
54.84	87.1	-117.688
58.06	87.1	-131.578
61.29	87.1	-138.704
64.52	87.1	-137.147
67.74	87.1	-141.416
70.97	87.1	-130.886
74.19	87.1	-118.651
77.42	87.1	-96.9429
80.65	87.1	-73.8426
83.87	87.1	-66.3839
87.1	87.1	-48.921
90.32	87.1	-45.6375
93.55	87.1	-47.1971
96.77	87.1	-52.4969
100	87.1	-57.591
0	90.32	-85.2231
3.23	90.32	-88.2199
6.45	90.32	-88.5842
9.68	90.32	-92.5919
12.9	90.32	-105.668
16.13	90.32	-111.08
19.35	90.32	-122.169
22.58	90.32	-133.294
25.81	90.32	-136.597
29.03	90.32	-128.811
32.26	90.32	-137.07
35.48	90.32	-128.942
38.71	90.32	-124.269
41.94	90.32	-117.921
45.16	90.32	-118.887
48.39	90.32	-114.413
51.61	90.32	-99.3151
54.84	90.32	-96.504
58.06	90.32	-108.794
61.29	90.32	-111.789
64.52	90.32	-121.904
67.74	90.32	-120.132
70.97	90.32	-118.431
74.19	90.32	-98.95
77.42	90.32	-84.095
80.65	90.32	-60.9105
83.87	90.32	-45.61
87.1	90.32	-45.0123
90.32	90.32	-36.1116
93.55	90.32	-44.5778
96.77	90.32	-46.0097
100	90.32	-59.3387
0	93.55	-81.361
3.23	93.55	-75.5595
6.45	93.55	-77.4455
9.68	93.55	-78.1314
12.9	93.55	-91.5063
16.13	93.55	-102.549
19.35	93.55	-108.018
22.58	93.55	-115.551
25.81	93.55	-119.29
29.03	93.55	-116.047
32.26	93.55	-116.786
35.48	93.55	-114.147
38.71	93.55	-110.935
41.94	93.55	-102.153
45.16	93.55	-107.226
48.39	93.55	-94.688
51.61	93.55	-84.9743
54.84	93.55	-89.1769
58.06	93.55	-93.2204
61.29	93.55	-103.597
64.52	93.55	-108.896
67.74	93.55	-109.013
70.97	93.55	-99.5573
74.19	93.55	-93.2136
77.42	93.55	-72.1665
80.65	93.55	-47.5941
83.87	93.55	-39.2064
87.1	93.55	-31.8826
90.32	93.55	-35.3737
93.55	93.55	-39.0609
96.77	93.55	-41.1339
100	93.55	-58.7296
0	96.77	-64.4132
3.23	96.77	-62.9718
6.45	96.77	-63.2558
9.68	96.77	-67.8343
12.9	96.77	-79.9105
16.13	96.77	-86.9692
19.35	96.77	-92.4662
22.58	96.77	-101.11
25.81	96.77	-102.827
29.03	96.77	-97.882
32.26	96.77	-98.5852
35.48	96.77	-99.7705
38.71	96.77	-91.7569
41.94	96.77	-82.4587
45.16	96.77	-86.4319
48.39	96.77	-76.0617
51.61	96.77	-71.3868
54.84	96.77	-72.5374
58.06	96.77	-80.6014
61.29	96.77	-90.398
64.52	96.77	-97.8572
67.74	96.77	-93.9364
70.97	96.77	-83.9656
74.19	96.77	-77.0558
77.42	96.77	-58.8288
80.65	96.77	-34.75
83.87	96.77	-28.2526
87.1	96.77	-27.5926
90.32	96.77	-31.9724
93.55	96.77	-36.0214
96.77	96.77	-36.466
100	96.77	-57.5929
0	100	-49.724
3.23	100	-50.1424
6.45	100	-53.7402
9.68	100	-54.5036
12.9	100	-68.086
16.13	100	-73.2143
19.35	100	-81.091
22.58	100	-90.409
25.81	100	-90.5975
29.03	100	-83.2949
32.26	100	-87.687
35.48	100	-80.3477
38.71	100	-75.3947
41.94	100	-67.4563
45.16	100	-69.183
48.39	100	-67.7402
51.61	100	-61.3123
54.84	100	-58.7146
58.06	100	-68.9211
61.29	100	-79.1627
64.52	100	-85.9272
67.74	100	-84.7432
70.97	100	-77.5788
74.19	100	-66.4562
77.42	100	-54.5653
80.65	100	-28.7696
83.87	100	-17.8324
87.1	100	-22.7521
90.32	100	-29.3791
93.55	100	-32.9248
96.77	100	-32.5596
100	100	-58.5563

## Sheet: Fig. 4c
0 μV		50 μV		100 μV		200 μV
Distance along channel (μm)	V_ph (μV)	Distance along channel (μm)	V_ph (μV)	Distance along channel (μm)	V_ph (μV)	Distance along channel (μm)	V_ph (μV)
0	148.139	0	200.715	0	218.115	0	308.316
3.23	166.985	3.23	215.099	3.23	244.751	3.23	320.266
6.45	174.942	6.45	228.079	6.45	261.449	6.45	341.926
9.68	187.003	9.68	245.305	9.68	274.441	9.68	343.974
12.9	183.911	12.9	248.626	12.9	285.079	12.9	343.974
16.13	185.679	16.13	247.465	16.13	296.022	16.13	342.593
19.35	168.851	19.35	241.628	19.35	278.797	19.35	341.45
22.58	154.971	22.58	219.043	22.58	266.599	22.58	310.812
25.81	131.973	25.81	197.303	25.81	242.93	25.81	294.2
29.03	119.457	29.03	191.166	29.03	223.647	29.03	275.027
32.26	97.8887	32.26	168.705	32.26	194.62	32.26	249.455
35.48	75.4822	35.48	142.156	35.48	172.222	35.48	234.351
38.71	60.5586	38.71	127.529	38.71	154.978	38.71	204.28
41.94	28.4911	41.94	95.9543	41.94	122.586	41.94	191.654
45.16	1.66453	45.16	66.002	45.16	97.0993	45.16	178.561
48.39	-11.338	48.39	46.8683	48.39	86.2394	48.39	142.209
51.61	-43.7409	51.61	17.3416	51.61	57.1044	51.61	118.392
54.84	-56.6146	54.84	3.2999	54.84	46.3443	54.84	90.9178
58.06	-75.0227	58.06	-16.5794	58.06	22.3232	58.06	63.7361
61.29	-94.5038	61.29	-35.1643	61.29	1.21518	61.29	54.8949
64.52	-106.549	64.52	-40.9494	64.52	-11.8317	64.52	50.3144
67.74	-125.194	67.74	-62.0498	67.74	-29.1906	67.74	27.9784
70.97	-134.932	70.97	-85.1475	70.97	-42.7157	70.97	13.231
74.19	-155.777	74.19	-92.6107	74.19	-60.5875	74.19	4.7007
77.42	-166.658	77.42	-106.138	77.42	-75.5074	77.42	-8.43757
80.65	-168.61	80.65	-111.681	80.65	-85.7389	80.65	-10.001
83.87	-160.328	83.87	-112.842	83.87	-77.1948	83.87	-6.545
87.1	-143.873	87.1	-100.019	87.1	-63.4627	87.1	-5.92329
90.32	-118.887	90.32	-75.2239	90.32	-40.2979	90.32	28.6733
93.55	-107.226	93.55	-64.2807	93.55	-30.5632	93.55	40.3852
96.77	-86.4319	96.77	-48.1392	96.77	-11.8337	96.77	49.2538
100	-69.183	100	-32.9417	100	3.60598	100	53.6881

## Sheet: Fig. 4d
ΔT (K)	ΔU (mV)	ΔT (K)	ΔU (mV)
0.679	-0.08848	0.679	-0.07843
0.811	-0.09477	0.69289	-0.07997
0.932	-0.10363	0.70678	-0.08152
2.512	-0.28153	0.72067	-0.08307
4.615	-0.51127	0.73456	-0.08462
5.618	-0.62955	0.74844	-0.08617
7.102	-0.78754	0.76233	-0.08771
8.956	-0.99584	0.77622	-0.08926
9.624	-1.08215	0.79011	-0.09081
10.265	-1.15405	0.804	-0.09236
11.268	-1.24733	0.81789	-0.09391
11.445	-1.26994	0.83178	-0.09545
13.569	-1.53651	0.84567	-0.097
14.554	-1.61814	0.85956	-0.09855
		0.87344	-0.1001
		0.88733	-0.10164
		0.90122	-0.10319
		0.91511	-0.10474
		0.929	-0.10629
		0.94289	-0.10784
		0.95678	-0.10938
		0.97067	-0.11093
		0.98456	-0.11248
		0.99844	-0.11403
		1.01233	-0.11558
		1.02622	-0.11712
		1.04011	-0.11867
		1.054	-0.12022
		1.06789	-0.12177
		1.08178	-0.12332
		1.09567	-0.12486
		1.10956	-0.12641
		1.12344	-0.12796
		1.13733	-0.12951
		1.15122	-0.13105
		1.16511	-0.1326
		1.179	-0.13415
		1.19289	-0.1357
		1.20678	-0.13725
		1.22067	-0.13879
		1.23456	-0.14034
		1.24844	-0.14189
		1.26233	-0.14344
		1.27622	-0.14499
		1.29011	-0.14653
		1.304	-0.14808
		1.31789	-0.14963
		1.33178	-0.15118
		1.34567	-0.15273
		1.35956	-0.15427
		1.37344	-0.15582
		1.38733	-0.15737
		1.40122	-0.15892
		1.41511	-0.16047
		1.429	-0.16201
		1.44289	-0.16356
		1.45678	-0.16511
		1.47067	-0.16666
		1.48456	-0.1682
		1.49844	-0.16975
		1.51233	-0.1713
		1.52622	-0.17285
		1.54011	-0.1744
		1.554	-0.17594
		1.56789	-0.17749
		1.58178	-0.17904
		1.59567	-0.18059
		1.60956	-0.18214
		1.62344	-0.18368
		1.63733	-0.18523
		1.65122	-0.18678
		1.66511	-0.18833
		1.679	-0.18988
		1.69289	-0.19142
		1.70678	-0.19297
		1.72067	-0.19452
		1.73456	-0.19607
		1.74844	-0.19761
		1.76233	-0.19916
		1.77622	-0.20071
		1.79011	-0.20226
		1.804	-0.20381
		1.81789	-0.20535
		1.83178	-0.2069
		1.84567	-0.20845
		1.85956	-0.21
		1.87344	-0.21155
		1.88733	-0.21309
		1.90122	-0.21464
		1.91511	-0.21619
		1.929	-0.21774
		1.94289	-0.21929
		1.95678	-0.22083
		1.97067	-0.22238
		1.98456	-0.22393
		1.99844	-0.22548
		2.01233	-0.22702
		2.02622	-0.22857
		2.04011	-0.23012
		2.054	-0.23167
		2.06789	-0.23322
		2.08178	-0.23476
		2.09567	-0.23631
		2.10956	-0.23786
		2.12344	-0.23941
		2.13733	-0.24096
		2.15122	-0.2425
		2.16511	-0.24405
		2.179	-0.2456
		2.19289	-0.24715
		2.20678	-0.2487
		2.22067	-0.25024
		2.23456	-0.25179
		2.24844	-0.25334
		2.26233	-0.25489
		2.27622	-0.25643
		2.29011	-0.25798
		2.304	-0.25953
		2.31789	-0.26108
		2.33178	-0.26263
		2.34567	-0.26417
		2.35956	-0.26572
		2.37344	-0.26727
		2.38733	-0.26882
		2.40122	-0.27037
		2.41511	-0.27191
		2.429	-0.27346
		2.44289	-0.27501
		2.45678	-0.27656
		2.47067	-0.27811
		2.48456	-0.27965
		2.49844	-0.2812
		2.51233	-0.28275
		2.52622	-0.2843
		2.54011	-0.28585
		2.554	-0.28739
		2.56789	-0.28894
		2.58178	-0.29049
		2.59567	-0.29204
		2.60956	-0.29358
		2.62344	-0.29513
		2.63733	-0.29668
		2.65122	-0.29823
		2.66511	-0.29978
		2.679	-0.30132
		2.69289	-0.30287
		2.70678	-0.30442
		2.72067	-0.30597
		2.73456	-0.30752
		2.74844	-0.30906
		2.76233	-0.31061
		2.77622	-0.31216
		2.79011	-0.31371
		2.804	-0.31526
		2.81789	-0.3168
		2.83178	-0.31835
		2.84567	-0.3199
		2.85956	-0.32145
		2.87344	-0.32299
		2.88733	-0.32454
		2.90122	-0.32609
		2.91511	-0.32764
		2.929	-0.32919
		2.94289	-0.33073
		2.95678	-0.33228
		2.97067	-0.33383
		2.98456	-0.33538
		2.99844	-0.33693
		3.01233	-0.33847
		3.02622	-0.34002
		3.04011	-0.34157
		3.054	-0.34312
		3.06789	-0.34467
		3.08178	-0.34621
		3.09567	-0.34776
		3.10956	-0.34931
		3.12344	-0.35086
		3.13733	-0.3524
		3.15122	-0.35395
		3.16511	-0.3555
		3.179	-0.35705
		3.19289	-0.3586
		3.20678	-0.36014
		3.22067	-0.36169
		3.23456	-0.36324
		3.24844	-0.36479
		3.26233	-0.36634
		3.27622	-0.36788
		3.29011	-0.36943
		3.304	-0.37098
		3.31789	-0.37253
		3.33178	-0.37408
		3.34567	-0.37562
		3.35956	-0.37717
		3.37344	-0.37872
		3.38733	-0.38027
		3.40122	-0.38181
		3.41511	-0.38336
		3.429	-0.38491
		3.44289	-0.38646
		3.45678	-0.38801
		3.47067	-0.38955
		3.48456	-0.3911
		3.49844	-0.39265
		3.51233	-0.3942
		3.52622	-0.39575
		3.54011	-0.39729
		3.554	-0.39884
		3.56789	-0.40039
		3.58178	-0.40194
		3.59567	-0.40349
		3.60956	-0.40503
		3.62344	-0.40658
		3.63733	-0.40813
		3.65122	-0.40968
		3.66511	-0.41123
		3.679	-0.41277
		3.69289	-0.41432
		3.70678	-0.41587
		3.72067	-0.41742
		3.73456	-0.41896
		3.74844	-0.42051
		3.76233	-0.42206
		3.77622	-0.42361
		3.79011	-0.42516
		3.804	-0.4267
		3.81789	-0.42825
		3.83178	-0.4298
		3.84567	-0.43135
		3.85956	-0.4329
		3.87344	-0.43444
		3.88733	-0.43599
		3.90122	-0.43754
		3.91511	-0.43909
		3.929	-0.44064
		3.94289	-0.44218
		3.95678	-0.44373
		3.97067	-0.44528
		3.98456	-0.44683
		3.99844	-0.44837
		4.01233	-0.44992
		4.02622	-0.45147
		4.04011	-0.45302
		4.054	-0.45457
		4.06789	-0.45611
		4.08178	-0.45766
		4.09567	-0.45921
		4.10956	-0.46076
		4.12344	-0.46231
		4.13733	-0.46385
		4.15122	-0.4654
		4.16511	-0.46695
		4.179	-0.4685
		4.19289	-0.47005
		4.20678	-0.47159
		4.22067	-0.47314
		4.23456	-0.47469
		4.24844	-0.47624
		4.26233	-0.47778
		4.27622	-0.47933
		4.29011	-0.48088
		4.304	-0.48243
		4.31789	-0.48398
		4.33178	-0.48552
		4.34567	-0.48707
		4.35956	-0.48862
		4.37344	-0.49017
		4.38733	-0.49172
		4.40122	-0.49326
		4.41511	-0.49481
		4.429	-0.49636
		4.44289	-0.49791
		4.45678	-0.49946
		4.47067	-0.501
		4.48456	-0.50255
		4.49844	-0.5041
		4.51233	-0.50565
		4.52622	-0.50719
		4.54011	-0.50874
		4.554	-0.51029
		4.56789	-0.51184
		4.58178	-0.51339
		4.59567	-0.51493
		4.60956	-0.51648
		4.62344	-0.51803
		4.63733	-0.51958
		4.65122	-0.52113
		4.66511	-0.52267
		4.679	-0.52422
		4.69289	-0.52577
		4.70678	-0.52732
		4.72067	-0.52887
		4.73456	-0.53041
		4.74844	-0.53196
		4.76233	-0.53351
		4.77622	-0.53506
		4.79011	-0.5366
		4.804	-0.53815
		4.81789	-0.5397
		4.83178	-0.54125
		4.84567	-0.5428
		4.85956	-0.54434
		4.87344	-0.54589
		4.88733	-0.54744
		4.90122	-0.54899
		4.91511	-0.55054
		4.929	-0.55208
		4.94289	-0.55363
		4.95678	-0.55518
		4.97067	-0.55673
		4.98456	-0.55828
		4.99844	-0.55982
		5.01233	-0.56137
		5.02622	-0.56292
		5.04011	-0.56447
		5.054	-0.56602
		5.06789	-0.56756
		5.08178	-0.56911
		5.09567	-0.57066
		5.10956	-0.57221
		5.12344	-0.57375
		5.13733	-0.5753
		5.15122	-0.57685
		5.16511	-0.5784
		5.179	-0.57995
		5.19289	-0.58149
		5.20678	-0.58304
		5.22067	-0.58459
		5.23456	-0.58614
		5.24844	-0.58769
		5.26233	-0.58923
		5.27622	-0.59078
		5.29011	-0.59233
		5.304	-0.59388
		5.31789	-0.59543
		5.33178	-0.59697
		5.34567	-0.59852
		5.35956	-0.60007
		5.37344	-0.60162
		5.38733	-0.60316
		5.40122	-0.60471
		5.41511	-0.60626
		5.429	-0.60781
		5.44289	-0.60936
		5.45678	-0.6109
		5.47067	-0.61245
		5.48456	-0.614
		5.49844	-0.61555
		5.51233	-0.6171
		5.52622	-0.61864
		5.54011	-0.62019
		5.554	-0.62174
		5.56789	-0.62329
		5.58178	-0.62484
		5.59567	-0.62638
		5.60956	-0.62793
		5.62344	-0.62948
		5.63733	-0.63103
		5.65122	-0.63257
		5.66511	-0.63412
		5.679	-0.63567
		5.69289	-0.63722
		5.70678	-0.63877
		5.72067	-0.64031
		5.73456	-0.64186
		5.74844	-0.64341
		5.76233	-0.64496
		5.77622	-0.64651
		5.79011	-0.64805
		5.804	-0.6496
		5.81789	-0.65115
		5.83178	-0.6527
		5.84567	-0.65425
		5.85956	-0.65579
		5.87344	-0.65734
		5.88733	-0.65889
		5.90122	-0.66044
		5.91511	-0.66198
		5.929	-0.66353
		5.94289	-0.66508
		5.95678	-0.66663
		5.97067	-0.66818
		5.98456	-0.66972
		5.99844	-0.67127
		6.01233	-0.67282
		6.02622	-0.67437
		6.04011	-0.67592
		6.054	-0.67746
		6.06789	-0.67901
		6.08178	-0.68056
		6.09567	-0.68211
		6.10956	-0.68366
		6.12344	-0.6852
		6.13733	-0.68675
		6.15122	-0.6883
		6.16511	-0.68985
		6.179	-0.6914
		6.19289	-0.69294
		6.20678	-0.69449
		6.22067	-0.69604
		6.23456	-0.69759
		6.24844	-0.69913
		6.26233	-0.70068
		6.27622	-0.70223
		6.29011	-0.70378
		6.304	-0.70533
		6.31789	-0.70687
		6.33178	-0.70842
		6.34567	-0.70997
		6.35956	-0.71152
		6.37344	-0.71307
		6.38733	-0.71461
		6.40122	-0.71616
		6.41511	-0.71771
		6.429	-0.71926
		6.44289	-0.72081
		6.45678	-0.72235
		6.47067	-0.7239
		6.48456	-0.72545
		6.49844	-0.727
		6.51233	-0.72854
		6.52622	-0.73009
		6.54011	-0.73164
		6.554	-0.73319
		6.56789	-0.73474
		6.58178	-0.73628
		6.59567	-0.73783
		6.60956	-0.73938
		6.62344	-0.74093
		6.63733	-0.74248
		6.65122	-0.74402
		6.66511	-0.74557
		6.679	-0.74712
		6.69289	-0.74867
		6.70678	-0.75022
		6.72067	-0.75176
		6.73456	-0.75331
		6.74844	-0.75486
		6.76233	-0.75641
		6.77622	-0.75795
		6.79011	-0.7595
		6.804	-0.76105
		6.81789	-0.7626
		6.83178	-0.76415
		6.84567	-0.76569
		6.85956	-0.76724
		6.87344	-0.76879
		6.88733	-0.77034
		6.90122	-0.77189
		6.91511	-0.77343
		6.929	-0.77498
		6.94289	-0.77653
		6.95678	-0.77808
		6.97067	-0.77963
		6.98456	-0.78117
		6.99844	-0.78272
		7.01233	-0.78427
		7.02622	-0.78582
		7.04011	-0.78736
		7.054	-0.78891
		7.06789	-0.79046
		7.08178	-0.79201
		7.09567	-0.79356
		7.10956	-0.7951
		7.12344	-0.79665
		7.13733	-0.7982
		7.15122	-0.79975
		7.16511	-0.8013
		7.179	-0.80284
		7.19289	-0.80439
		7.20678	-0.80594
		7.22067	-0.80749
		7.23456	-0.80904
		7.24844	-0.81058
		7.26233	-0.81213
		7.27622	-0.81368
		7.29011	-0.81523
		7.304	-0.81678
		7.31789	-0.81832
		7.33178	-0.81987
		7.34567	-0.82142
		7.35956	-0.82297
		7.37344	-0.82451
		7.38733	-0.82606
		7.40122	-0.82761
		7.41511	-0.82916
		7.429	-0.83071
		7.44289	-0.83225
		7.45678	-0.8338
		7.47067	-0.83535
		7.48456	-0.8369
		7.49844	-0.83845
		7.51233	-0.83999
		7.52622	-0.84154
		7.54011	-0.84309
		7.554	-0.84464
		7.56789	-0.84619
		7.58178	-0.84773
		7.59567	-0.84928
		7.60956	-0.85083
		7.62344	-0.85238
		7.63733	-0.85392
		7.65122	-0.85547
		7.66511	-0.85702
		7.679	-0.85857
		7.69289	-0.86012
		7.70678	-0.86166
		7.72067	-0.86321
		7.73456	-0.86476
		7.74844	-0.86631
		7.76233	-0.86786
		7.77622	-0.8694
		7.79011	-0.87095
		7.804	-0.8725
		7.81789	-0.87405
		7.83178	-0.8756
		7.84567	-0.87714
		7.85956	-0.87869
		7.87344	-0.88024
		7.88733	-0.88179
		7.90122	-0.88333
		7.91511	-0.88488
		7.929	-0.88643
		7.94289	-0.88798
		7.95678	-0.88953
		7.97067	-0.89107
		7.98456	-0.89262
		7.99844	-0.89417
		8.01233	-0.89572
		8.02622	-0.89727
		8.04011	-0.89881
		8.054	-0.90036
		8.06789	-0.90191
		8.08178	-0.90346
		8.09567	-0.90501
		8.10956	-0.90655
		8.12344	-0.9081
		8.13733	-0.90965
		8.15122	-0.9112
		8.16511	-0.91274
		8.179	-0.91429
		8.19289	-0.91584
		8.20678	-0.91739
		8.22067	-0.91894
		8.23456	-0.92048
		8.24844	-0.92203
		8.26233	-0.92358
		8.27622	-0.92513
		8.29011	-0.92668
		8.304	-0.92822
		8.31789	-0.92977
		8.33178	-0.93132
		8.34567	-0.93287
		8.35956	-0.93442
		8.37344	-0.93596
		8.38733	-0.93751
		8.40122	-0.93906
		8.41511	-0.94061
		8.429	-0.94216
		8.44289	-0.9437
		8.45678	-0.94525
		8.47067	-0.9468
		8.48456	-0.94835
		8.49844	-0.94989
		8.51233	-0.95144
		8.52622	-0.95299
		8.54011	-0.95454
		8.554	-0.95609
		8.56789	-0.95763
		8.58178	-0.95918
		8.59567	-0.96073
		8.60956	-0.96228
		8.62344	-0.96383
		8.63733	-0.96537
		8.65122	-0.96692
		8.66511	-0.96847
		8.679	-0.97002
		8.69289	-0.97157
		8.70678	-0.97311
		8.72067	-0.97466
		8.73456	-0.97621
		8.74844	-0.97776
		8.76233	-0.9793
		8.77622	-0.98085
		8.79011	-0.9824
		8.804	-0.98395
		8.81789	-0.9855
		8.83178	-0.98704
		8.84567	-0.98859
		8.85956	-0.99014
		8.87344	-0.99169
		8.88733	-0.99324
		8.90122	-0.99478
		8.91511	-0.99633
		8.929	-0.99788
		8.94289	-0.99943
		8.95678	-1.00098
		8.97067	-1.00252
		8.98456	-1.00407
		8.99844	-1.00562
		9.01233	-1.00717
		9.02622	-1.00871
		9.04011	-1.01026
		9.054	-1.01181
		9.06789	-1.01336
		9.08178	-1.01491
		9.09567	-1.01645
		9.10956	-1.018
		9.12344	-1.01955
		9.13733	-1.0211
		9.15122	-1.02265
		9.16511	-1.02419
		9.179	-1.02574
		9.19289	-1.02729
		9.20678	-1.02884
		9.22067	-1.03039
		9.23456	-1.03193
		9.24844	-1.03348
		9.26233	-1.03503
		9.27622	-1.03658
		9.29011	-1.03812
		9.304	-1.03967
		9.31789	-1.04122
		9.33178	-1.04277
		9.34567	-1.04432
		9.35956	-1.04586
		9.37344	-1.04741
		9.38733	-1.04896
		9.40122	-1.05051
		9.41511	-1.05206
		9.429	-1.0536
		9.44289	-1.05515
		9.45678	-1.0567
		9.47067	-1.05825
		9.48456	-1.0598
		9.49844	-1.06134
		9.51233	-1.06289
		9.52622	-1.06444
		9.54011	-1.06599
		9.554	-1.06754
		9.56789	-1.06908
		9.58178	-1.07063
		9.59567	-1.07218
		9.60956	-1.07373
		9.62344	-1.07527
		9.63733	-1.07682
		9.65122	-1.07837
		9.66511	-1.07992
		9.679	-1.08147
		9.69289	-1.08301
		9.70678	-1.08456
		9.72067	-1.08611
		9.73456	-1.08766
		9.74844	-1.08921
		9.76233	-1.09075
		9.77622	-1.0923
		9.79011	-1.09385
		9.804	-1.0954
		9.81789	-1.09695
		9.83178	-1.09849
		9.84567	-1.10004
		9.85956	-1.10159
		9.87344	-1.10314
		9.88733	-1.10468
		9.90122	-1.10623
		9.91511	-1.10778
		9.929	-1.10933
		9.94289	-1.11088
		9.95678	-1.11242
		9.97067	-1.11397
		9.98456	-1.11552
		9.99844	-1.11707
		10.0123	-1.11862
		10.0262	-1.12016
		10.0401	-1.12171
		10.054	-1.12326
		10.0679	-1.12481
		10.0818	-1.12636
		10.0957	-1.1279
		10.1096	-1.12945
		10.1234	-1.131
		10.1373	-1.13255
		10.1512	-1.13409
		10.1651	-1.13564
		10.179	-1.13719
		10.1929	-1.13874
		10.2068	-1.14029
		10.2207	-1.14183
		10.2346	-1.14338
		10.2484	-1.14493
		10.2623	-1.14648
		10.2762	-1.14803
		10.2901	-1.14957
		10.304	-1.15112
		10.3179	-1.15267
		10.3318	-1.15422
		10.3457	-1.15577
		10.3596	-1.15731
		10.3734	-1.15886
		10.3873	-1.16041
		10.4012	-1.16196
		10.4151	-1.1635
		10.429	-1.16505
		10.4429	-1.1666
		10.4568	-1.16815
		10.4707	-1.1697
		10.4846	-1.17124
		10.4984	-1.17279
		10.5123	-1.17434
		10.5262	-1.17589
		10.5401	-1.17744
		10.554	-1.17898
		10.5679	-1.18053
		10.5818	-1.18208
		10.5957	-1.18363
		10.6096	-1.18518
		10.6234	-1.18672
		10.6373	-1.18827
		10.6512	-1.18982
		10.6651	-1.19137
		10.679	-1.19292
		10.6929	-1.19446
		10.7068	-1.19601
		10.7207	-1.19756
		10.7346	-1.19911
		10.7484	-1.20065
		10.7623	-1.2022
		10.7762	-1.20375
		10.7901	-1.2053
		10.804	-1.20685
		10.8179	-1.20839
		10.8318	-1.20994
		10.8457	-1.21149
		10.8596	-1.21304
		10.8734	-1.21459
		10.8873	-1.21613
		10.9012	-1.21768
		10.9151	-1.21923
		10.929	-1.22078
		10.9429	-1.22233
		10.9568	-1.22387
		10.9707	-1.22542
		10.9846	-1.22697
		10.9984	-1.22852
		11.0123	-1.23006
		11.0262	-1.23161
		11.0401	-1.23316
		11.054	-1.23471
		11.0679	-1.23626
		11.0818	-1.2378
		11.0957	-1.23935
		11.1096	-1.2409
		11.1234	-1.24245
		11.1373	-1.244
		11.1512	-1.24554
		11.1651	-1.24709
		11.179	-1.24864
		11.1929	-1.25019
		11.2068	-1.25174
		11.2207	-1.25328
		11.2346	-1.25483
		11.2484	-1.25638
		11.2623	-1.25793
		11.2762	-1.25947
		11.2901	-1.26102
		11.304	-1.26257
		11.3179	-1.26412
		11.3318	-1.26567
		11.3457	-1.26721
		11.3596	-1.26876
		11.3734	-1.27031
		11.3873	-1.27186
		11.4012	-1.27341
		11.4151	-1.27495
		11.429	-1.2765
		11.4429	-1.27805
		11.4568	-1.2796
		11.4707	-1.28115
		11.4846	-1.28269
		11.4984	-1.28424
		11.5123	-1.28579
		11.5262	-1.28734
		11.5401	-1.28888
		11.554	-1.29043
		11.5679	-1.29198
		11.5818	-1.29353
		11.5957	-1.29508
		11.6096	-1.29662
		11.6234	-1.29817
		11.6373	-1.29972
		11.6512	-1.30127
		11.6651	-1.30282
		11.679	-1.30436
		11.6929	-1.30591
		11.7068	-1.30746
		11.7207	-1.30901
		11.7346	-1.31056
		11.7484	-1.3121
		11.7623	-1.31365
		11.7762	-1.3152
		11.7901	-1.31675
		11.804	-1.3183
		11.8179	-1.31984
		11.8318	-1.32139
		11.8457	-1.32294
		11.8596	-1.32449
		11.8734	-1.32603
		11.8873	-1.32758
		11.9012	-1.32913
		11.9151	-1.33068
		11.929	-1.33223
		11.9429	-1.33377
		11.9568	-1.33532
		11.9707	-1.33687
		11.9846	-1.33842
		11.9984	-1.33997
		12.0123	-1.34151
		12.0262	-1.34306
		12.0401	-1.34461
		12.054	-1.34616
		12.0679	-1.34771
		12.0818	-1.34925
		12.0957	-1.3508
		12.1096	-1.35235
		12.1234	-1.3539
		12.1373	-1.35544
		12.1512	-1.35699
		12.1651	-1.35854
		12.179	-1.36009
		12.1929	-1.36164
		12.2068	-1.36318
		12.2207	-1.36473
		12.2346	-1.36628
		12.2484	-1.36783
		12.2623	-1.36938
		12.2762	-1.37092
		12.2901	-1.37247
		12.304	-1.37402
		12.3179	-1.37557
		12.3318	-1.37712
		12.3457	-1.37866
		12.3596	-1.38021
		12.3734	-1.38176
		12.3873	-1.38331
		12.4012	-1.38485
		12.4151	-1.3864
		12.429	-1.38795
		12.4429	-1.3895
		12.4568	-1.39105
		12.4707	-1.39259
		12.4846	-1.39414
		12.4984	-1.39569
		12.5123	-1.39724
		12.5262	-1.39879
		12.5401	-1.40033
		12.554	-1.40188
		12.5679	-1.40343
		12.5818	-1.40498
		12.5957	-1.40653
		12.6096	-1.40807
		12.6234	-1.40962
		12.6373	-1.41117
		12.6512	-1.41272
		12.6651	-1.41426
		12.679	-1.41581
		12.6929	-1.41736
		12.7068	-1.41891
		12.7207	-1.42046
		12.7346	-1.422
		12.7484	-1.42355
		12.7623	-1.4251
		12.7762	-1.42665
		12.7901	-1.4282
		12.804	-1.42974
		12.8179	-1.43129
		12.8318	-1.43284
		12.8457	-1.43439
		12.8596	-1.43594
		12.8734	-1.43748
		12.8873	-1.43903
		12.9012	-1.44058
		12.9151	-1.44213
		12.929	-1.44367
		12.9429	-1.44522
		12.9568	-1.44677
		12.9707	-1.44832
		12.9846	-1.44987
		12.9984	-1.45141
		13.0123	-1.45296
		13.0262	-1.45451
		13.0401	-1.45606
		13.054	-1.45761
		13.0679	-1.45915
		13.0818	-1.4607
		13.0957	-1.46225
		13.1096	-1.4638
		13.1234	-1.46535
		13.1373	-1.46689
		13.1512	-1.46844
		13.1651	-1.46999
		13.179	-1.47154
		13.1929	-1.47309
		13.2068	-1.47463
		13.2207	-1.47618
		13.2346	-1.47773
		13.2484	-1.47928
		13.2623	-1.48082
		13.2762	-1.48237
		13.2901	-1.48392
		13.304	-1.48547
		13.3179	-1.48702
		13.3318	-1.48856
		13.3457	-1.49011
		13.3596	-1.49166
		13.3734	-1.49321
		13.3873	-1.49476
		13.4012	-1.4963
		13.4151	-1.49785
		13.429	-1.4994
		13.4429	-1.50095
		13.4568	-1.5025
		13.4707	-1.50404
		13.4846	-1.50559
		13.4984	-1.50714
		13.5123	-1.50869
		13.5262	-1.51023
		13.5401	-1.51178
		13.554	-1.51333
		13.5679	-1.51488
		13.5818	-1.51643
		13.5957	-1.51797
		13.6096	-1.51952
		13.6234	-1.52107
		13.6373	-1.52262
		13.6512	-1.52417
		13.6651	-1.52571
		13.679	-1.52726
		13.6929	-1.52881
		13.7068	-1.53036
		13.7207	-1.53191
		13.7346	-1.53345
		13.7484	-1.535
		13.7623	-1.53655
		13.7762	-1.5381
		13.7901	-1.53964
		13.804	-1.54119
		13.8179	-1.54274
		13.8318	-1.54429
		13.8457	-1.54584
		13.8596	-1.54738
		13.8734	-1.54893
		13.8873	-1.55048
		13.9012	-1.55203
		13.9151	-1.55358
		13.929	-1.55512
		13.9429	-1.55667
		13.9568	-1.55822
		13.9707	-1.55977
		13.9846	-1.56132
		13.9984	-1.56286
		14.0123	-1.56441
		14.0262	-1.56596
		14.0401	-1.56751
		14.054	-1.56905
		14.0679	-1.5706
		14.0818	-1.57215
		14.0957	-1.5737
		14.1096	-1.57525
		14.1234	-1.57679
		14.1373	-1.57834
		14.1512	-1.57989
		14.1651	-1.58144
		14.179	-1.58299
		14.1929	-1.58453
		14.2068	-1.58608
		14.2207	-1.58763
		14.2346	-1.58918
		14.2484	-1.59073
		14.2623	-1.59227
		14.2762	-1.59382
		14.2901	-1.59537
		14.304	-1.59692
		14.3179	-1.59847
		14.3318	-1.60001
		14.3457	-1.60156
		14.3596	-1.60311
		14.3734	-1.60466
		14.3873	-1.6062
		14.4012	-1.60775
		14.4151	-1.6093
		14.429	-1.61085
		14.4429	-1.6124
		14.4568	-1.61394
		14.4707	-1.61549
		14.4846	-1.61704
		14.4984	-1.61859
		14.5123	-1.62014
		14.5262	-1.62168
		14.5401	-1.62323
		14.554	-1.62478

## Sheet: Fig. 4e
Time (s)	V_ph (mV)	Time (s)	ΔT (K)
0	0.0139845	0	0.000888889
0.1	0.0139844	0.04	0.000888889
0.2	0.013375	0.17	0.000888889
0.3	0.0136127	0.29	0.000888889
0.4	0.0138373	0.41	0.000888889
0.5	0.0136208	0.53	0.000888889
0.6	0.280524	0.66	1.38978
0.7	0.373194	0.78	2.112
0.8	0.374908	0.9	2.27867
0.9	0.377556	1.02	2.33422
1	0.377187	1.14	2.27867
1.1	0.37828	1.27	2.44533
1.2	0.378747	1.39	2.38978
1.3	0.374812	1.51	2.38978
1.4	0.377466	1.63	2.38978
1.5	0.375963	1.76	2.33422
1.6	0.376933	1.88	2.33422
1.7	0.377758	2	2.27867
1.8	0.37733	2.12	2.27867
1.9	0.377767	2.24	2.612
2	0.377438	2.37	2.27867
2.1	0.377194	2.49	2.44533
2.2	0.376828	2.61	2.50089
2.3	0.376857	2.73	2.66756
2.4	0.376918	2.86	2.66756
2.5	0.377481	2.98	2.38978
2.6	0.378528	3.1	0.38978
2.7	0.377253	3.22	0.112
2.8	0.377174	3.34	0.112
2.9	0.378304	3.47	0.112
3	0.379183	3.59	0.05644
3.1	0.0446731	3.71	0.05644
3.2	0.0223074
3.3	0.0177918
3.4	0.0157109
3.5	0.0153774
3.6	0.0146081
3.7	0.0142062

## Sheet: Fig. 4f
Positive		Negative
Time (s)	V_ph (mV)	Time (s)	V_ph (mV)
0.022	0.04129	0.022	0.02463
0.044	0.04118	0.044	0.02499
0.066	0.04123	0.066	0.02461
0.088	0.0411	0.088	0.02513
0.11	0.04048	0.11	0.02513
0.132	0.04035	0.132	0.02471
0.154	0.04056	0.154	0.02555
0.176	0.0395	0.176	0.02518
0.198	0.03872	0.198	0.02455
0.22	0.03935	0.22	0.02505
0.242	0.03509	0.242	0.02526
0.264	0.03622	0.264	0.02571
0.286	0.03738	0.286	0.02591
0.308	0.03779	0.308	0.0258
0.33	0.03857	0.33	0.02607
0.352	0.03883	0.352	0.0261
0.374	0.03844	0.374	0.02612
0.396	0.03896	0.396	0.02599
0.418	0.03916	0.418	0.02693
0.44	0.03938	0.44	0.02665
0.462	0.04045	0.462	0.02676
0.484	0.04069	0.484	0.02608
0.506	0.04101	0.506	0.02575
0.528	0.0413	0.528	0.02558
0.55	0.04156	0.55	0.02591
0.572	0.04195	0.572	0.02681
0.594	0.04154	0.594	0.02657
0.616	0.04066	0.616	0.02643
0.638	0.04092	0.638	0.02652
0.66	0.04059	0.66	0.02664
0.682	0.04045	0.682	0.0271
0.704	0.04104	0.704	0.02737
0.726	0.04087	0.726	0.02783
0.748	0.04097	0.748	0.02739
0.77	0.0412	0.77	0.02718
0.792	0.04161	0.792	0.02706
0.814	0.04144	0.814	0.02741
0.836	0.04152	0.836	0.0279
0.858	0.04128	0.858	0.02847
0.88	0.04073	0.88	0.02816
0.902	0.04089	0.902	0.02785
0.924	0.04102	0.924	0.02767
0.946	0.04077	0.946	0.0278
0.968	0.04091	0.968	0.02845
0.99	0.04065	0.99	0.02876
1.012	0.04068	1.012	0.02849
1.034	0.04068	1.034	0.02798
1.056	0.04069	1.056	0.02849
1.078	0.04077	1.078	0.02817
1.1	0.04053	1.1	0.02846
1.122	0.04062	1.122	0.02866
1.144	0.04045	1.144	0.0283
1.166	0.04116	1.166	0.02802
1.188	0.0415	1.188	0.02779
1.21	0.04158	1.21	0.02851
1.232	0.04156	1.232	0.02834
1.254	0.04124	1.254	0.02828
1.276	0.04068	1.276	0.02844
1.298	0.04108	1.298	0.02821
1.32	0.04158	1.32	0.0282
1.342	0.04122	1.342	0.02789
1.364	0.0416	1.364	0.02764
1.386	0.04221	1.386	0.02777
1.408	0.04172	1.408	0.02801
1.43	0.04055	1.43	0.02694
1.452	0.04123	1.452	0.02759
1.474	0.04191	1.474	0.02764
1.496	0.04129	1.496	0.028
1.518	0.04088	1.518	0.02842
1.54	0.04113	1.54	0.02843
1.562	0.0417	1.562	0.0284
1.584	0.0421	1.584	0.02858
1.606	0.04184	1.606	0.02851
1.628	0.04151	1.628	0.02831
1.65	0.04154	1.65	0.02764
1.672	0.04118	1.672	0.02836
1.694	0.04153	1.694	0.02806
1.716	0.04147	1.716	0.02775
1.738	0.04207	1.738	0.02788
1.76	0.0422	1.76	0.02851
1.782	0.04136	1.782	0.02814
1.804	0.04156	1.804	0.0289
1.826	0.04201	1.826	0.02927
1.848	0.04236	1.848	0.02932
1.87	0.04221	1.87	0.02863
1.892	0.04197	1.892	0.02861
1.914	0.04152	1.914	0.02912
1.936	0.04194	1.936	0.02865
1.958	0.04201	1.958	0.02852
1.98	0.04171	1.98	0.02925
2.002	0.04164	2.002	0.02983
2.024	0.04169	2.024	0.03001
2.046	0.04174	2.046	0.03032
2.068	0.04148	2.068	0.02998
2.09	0.04144	2.09	0.02954
2.112	0.04162	2.112	0.02918
2.134	0.04142	2.134	0.02898
2.156	0.0413	2.156	0.02967
2.178	0.04167	2.178	0.02947
2.2	0.04185	2.2	0.02943
2.222	0.04155	2.222	0.0296
2.244	0.06039	2.244	-0.01596
2.28	0.92735	2.28	-0.8203
2.302	0.98691	2.302	-0.88271
2.324	1.01971	2.324	-0.91334
2.346	1.03894	2.346	-0.93032
2.368	1.05264	2.368	-0.94214
2.39	1.05998	2.39	-0.94952
2.412	1.06596	2.412	-0.95436
2.434	1.06922	2.434	-0.95551
2.456	1.07023	2.456	-0.9594
2.478	1.07207	2.478	-0.9615
2.5	1.07357	2.5	-0.96212
2.522	1.07497	2.522	-0.96175
2.544	1.07685	2.544	-0.963
2.566	1.07768	2.566	-0.96552
2.588	1.07843	2.588	-0.96524
2.61	1.07996	2.61	-0.96556
2.632	1.08097	2.632	-0.96681
2.654	1.08148	2.654	-0.96616
2.676	1.08365	2.676	-0.96698
2.698	1.08514	2.698	-0.96722
2.72	1.0848	2.72	-0.96738
2.742	1.08661	2.742	-0.96709
2.764	1.08561	2.764	-0.96833
2.786	1.0879	2.786	-0.96805
2.808	1.08735	2.808	-0.96736
2.83	1.08789	2.83	-0.9686
2.852	1.08841	2.852	-0.96799
2.874	1.08947	2.874	-0.96842
2.896	1.08848	2.896	-0.96816
2.918	1.0895	2.918	-0.96738
2.94	1.08917	2.94	-0.96801
2.962	1.08898	2.962	-0.96946
2.984	1.08927	2.984	-0.96867
3.006	1.09097	3.006	-0.96897
3.028	1.08831	3.028	-0.97068
3.05	1.08848	3.05	-0.96989
3.072	1.08996	3.072	-0.96989
3.094	1.08818	3.094	-0.96929
3.116	1.08883	3.116	-0.97031
3.138	1.09073	3.138	-0.96971
3.16	1.0896	3.16	-0.97001
3.182	1.08831	3.182	-0.97094
3.204	1.09123	3.204	-0.97062
3.226	1.09212	3.226	-0.97145
3.248	1.09161	3.248	-0.97221
3.27	1.09357	3.27	-0.97204
3.292	1.09128	3.292	-0.9733
3.314	1.09231	3.314	-0.97267
3.336	1.09467	3.336	-0.97338
3.358	1.09288	3.358	-0.97318
3.38	1.09267	3.38	-0.97347
3.402	1.09431	3.402	-0.97306
3.424	1.09361	3.424	-0.9731
3.446	1.09254	3.446	-0.97383
3.468	1.09428	3.468	-0.97344
3.49	1.09408	3.49	-0.97352
3.512	1.09337	3.512	-0.97316
3.534	1.09357	3.534	-0.97373
3.556	1.09461	3.556	-0.97499
3.578	1.0946	3.578	-0.97476
3.6	1.09554	3.6	-0.97442
3.622	1.09664	3.622	-0.97433
3.644	1.0954	3.644	-0.97502
3.666	1.09558	3.666	-0.97517
3.688	1.09703	3.688	-0.97503
3.71	1.09619	3.71	-0.97549
3.732	1.09619	3.732	-0.97504
3.754	1.09724	3.754	-0.9758
3.776	1.09674	3.776	-0.97579
3.798	1.0957	3.798	-0.97592
3.82	1.09454	3.82	-0.97625
3.842	1.09261	3.842	-0.97664
3.864	1.09407	3.864	-0.9769
3.886	1.09549	3.886	-0.97666
3.908	1.09685	3.908	-0.97664
3.93	1.0973	3.93	-0.97636
3.952	1.09777	3.952	-0.97667
3.974	1.09876	3.974	-0.97759
3.996	1.09744	3.996	-0.97671
4.018	1.09547	4.018	-0.9777
4.04	1.09335	4.04	-0.97754
4.062	1.09262	4.062	-0.97839
4.084	1.0949	4.084	-0.97876
4.106	1.09527	4.106	-0.9784
4.128	1.09666	4.128	-0.97757
4.15	1.0972	4.15	-0.97859
4.172	1.09892	4.172	-0.979
4.194	1.09735	4.194	-0.97806
4.216	1.0991	4.216	-0.97913
4.238	1.0996	4.238	-0.97909
4.26	1.0995	4.26	-0.97921
4.282	1.09971	4.282	-0.9784
4.304	1.10147	4.304	-0.97887
4.326	1.1004	4.326	-0.97957
4.348	1.10101	4.348	-0.97951
4.37	1.10185	4.37	-0.9784
4.392	1.10022	4.392	-0.97951
4.414	1.10114	4.414	-0.97913
4.436	1.10034	4.436	-0.97932
4.458	1.10031	4.458	-0.9789
4.48	1.10025	4.48	-0.97989
4.502	1.10098	4.502	-0.98019
4.524	1.10043	4.524	-0.98032
4.546	1.10076	4.546	-0.98041
4.568	1.10185	4.568	-0.98081
4.59	1.1004	4.59	-0.98082
4.612	1.10054	4.612	-0.97986
4.634	1.10026	4.634	-0.98032
4.656	1.10058	4.656	-0.98013
4.678	1.10187	4.678	-0.98094
4.7	1.1011	4.7	-0.9814
4.722	1.10097	4.722	-0.98056
4.744	1.10174	4.744	-0.98108
4.766	1.10278	4.766	-0.98137
4.788	1.10113	4.788	-0.98173
4.81	1.10204	4.81	-0.98107
4.832	1.10239	4.832	-0.98207
4.854	1.10148	4.854	-0.98156
4.876	1.10285	4.876	-0.98212
4.898	1.10313	4.898	-0.98195
4.92	1.10275	4.92	-0.983
4.942	1.10268	4.942	-0.983
4.964	1.10279	4.964	-0.9829
4.986	1.10359	4.986	-0.98288
5.008	1.1032	5.008	-0.98264
5.03	1.10313	5.03	-0.98301
5.052	1.10423	5.052	-0.98224
5.074	1.10361	5.074	-0.98229
5.096	1.10381	5.096	-0.98216
5.118	1.10363	5.118	-0.98246
5.14	1.10328	5.14	-0.98216
5.162	1.10439	5.162	-0.9815
5.184	1.10454	5.184	-0.98157
5.206	1.10412	5.206	-0.98209
5.228	1.1044	5.228	-0.98186
5.25	1.10425	5.25	-0.98332
5.272	1.1051	5.272	-0.9824
5.294	1.10467	5.294	-0.98288
5.316	1.10492	5.316	-0.98313
5.338	1.10525	5.338	-0.983
5.36	1.10362	5.36	-0.9833
5.382	1.10356	5.382	-0.98379
5.404	1.10605	5.404	-0.98279
5.426	1.1042	5.426	-0.98319
5.448	1.10528	5.448	-0.9828
5.47	1.10591	5.47	-0.98429
5.492	1.10428	5.492	-0.98236
5.514	1.10486	5.514	-0.98338
5.536	1.10449	5.536	-0.98277
5.558	1.1055	5.558	-0.98337
5.58	1.106	5.58	-0.98401
5.602	1.10613	5.602	-0.98384
5.624	1.10646	5.624	-0.98438
5.646	1.10611	5.646	-0.98466
5.668	1.1058	5.668	-0.98456
5.69	1.10652	5.69	-0.98438
5.712	1.10606	5.712	-0.98475
5.734	1.10625	5.734	-0.98481
5.756	1.10713	5.756	-0.98496
5.778	1.10691	5.778	-0.98523
5.8	1.10884	5.8	-0.98471
5.822	1.10712	5.822	-0.98413
5.844	1.10746	5.844	-0.98447
5.866	1.10803	5.866	-0.98498
5.888	1.10803	5.888	-0.98606
5.91	1.10761	5.91	-0.9854
5.932	1.10815	5.932	-0.98471
5.954	1.10809	5.954	-0.98561
5.976	1.10731	5.976	-0.98493
5.998	1.10845	5.998	-0.98448
6.02	1.10896	6.02	-0.98532
6.042	1.10837	6.042	-0.98447
6.064	1.10833	6.064	-0.98514
6.086	1.10767	6.086	-0.98576
6.108	1.10726	6.108	-0.986
6.13	1.1079	6.13	-0.98554
6.152	1.10886	6.152	-0.985
6.174	1.10832	6.174	-0.98512
6.196	1.1083	6.196	-0.98535
6.218	1.10813	6.218	-0.98524
6.24	1.10707	6.24	-0.98619
6.262	1.10849	6.262	-0.98684
6.284	1.10752	6.284	-0.9863
6.306	1.10711	6.306	-0.9858
6.328	1.1079	6.328	-0.98567
6.35	1.10726	6.35	-0.98537
6.372	1.10752	6.372	-0.98557
6.394	1.10718	6.394	-0.98536
6.416	1.10795	6.416	-0.98514
6.438	1.10926	6.438	-0.98581
6.46	1.10819	6.46	-0.98618
6.482	1.10794	6.482	-0.98591
6.504	1.10791	6.504	-0.98624
6.526	1.10903	6.526	-0.9856
6.548	1.10903	6.548	-0.98523
6.57	1.10863	6.57	-0.98668
6.592	1.10862	6.592	-0.9858
6.614	1.10911	6.614	-0.9863
6.636	1.10967	6.636	-0.98631
6.658	1.1087	6.658	-0.9845
6.68	1.1086	6.68	-0.9843
6.702	1.10871	6.702	-0.9843
6.724	1.10825	6.724	-0.98504
6.746	1.10943	6.746	-0.98529
6.768	1.10945	6.768	-0.98554
6.79	1.10918	6.79	-0.98416
6.812	1.10842	6.812	-0.98449
6.834	1.10874	6.834	-0.98438
6.856	1.10758	6.856	-0.98425
6.878	1.10821	6.878	-0.98318
6.9	1.10902	6.9	-0.98444
6.922	1.10832	6.922	-0.98451
6.944	1.10862	6.944	-0.98514
6.966	1.10791	6.966	-0.98479
6.988	1.10833	6.988	-0.98537
7.01	1.10923	7.01	-0.98486
7.032	1.10792	7.032	-0.98449
7.054	1.10816	7.054	-0.98449
7.076	1.10884	7.076	-0.9844
7.098	1.10816	7.098	-0.98512
7.12	1.1088	7.12	-0.98525
7.142	1.10892	7.142	-0.984
7.164	1.10809	7.164	-0.98454
7.186	1.10848	7.186	-0.98513
7.208	1.1091	7.208	-0.98432
7.23	1.01428	7.23	-0.98497
7.252	0.40923	7.252	-0.41448
7.274	0.14113	7.274	-0.09042
7.308	0.14342	7.308	-0.07437
7.33	0.11961	7.33	-0.04778
7.352	0.09842	7.352	-0.02354
7.374	0.08433	7.382	-0.01215
7.396	0.07472	7.404	-0.00563
7.418	0.06773	7.426	-0.000421716
7.44	0.0633	7.454	0.00308
7.462	0.05949	7.484	0.00475
7.484	0.05745	7.506	0.00616
7.506	0.05591	7.528	0.00767
7.528	0.05381	7.55	0.00871
7.55	0.05271	7.576	0.00911
7.572	0.05152	7.598	0.00986
7.602	0.05093	7.62	0.01037
7.624	0.0504	7.642	0.01107
7.646	0.05044	7.664	0.01169
7.668	0.0498	7.686	0.01136
7.69	0.04959	7.708	0.0119
7.712	0.04948	7.73	0.01276
7.734	0.04945	7.752	0.01297
7.756	0.04869	7.774	0.01305
7.778	0.04885	7.796	0.01299
7.8	0.04899	7.818	0.01391
7.822	0.04916	7.84	0.01452
7.844	0.04873	7.862	0.01458
7.866	0.04848	7.884	0.01442
7.888	0.0481	7.906	0.01435
7.91	0.04822	7.928	0.01445
7.932	0.04823	7.95	0.01485
7.954	0.0482	7.972	0.0154
7.976	0.04852	7.994	0.01558
7.998	0.04851	8.016	0.01586
8.02	0.04777	8.038	0.01634
8.042	0.04784	8.06	0.0165
8.064	0.04745	8.082	0.01659
8.086	0.04727	8.104	0.01622
8.108	0.04765	8.126	0.01583
8.13	0.04772	8.148	0.01583
8.152	0.04782	8.17	0.01626
8.174	0.04727	8.192	0.0163
8.196	0.04681	8.214	0.01611
8.218	0.04652	8.236	0.01656
8.24	0.04673	8.258	0.01739
8.262	0.04715	8.28	0.01783
8.284	0.04651	8.302	0.01799
8.306	0.04662	8.324	0.01813
8.328	0.04664	8.346	0.01834
8.35	0.04642	8.368	0.0184
8.372	0.04634	8.39	0.01858
8.394	0.04627	8.412	0.01885
8.416	0.0459	8.434	0.01886
8.438	0.0458	8.456	0.01955
8.46	0.04653	8.478	0.01936
8.482	0.04666	8.5	0.01899
8.504	0.04654	8.522	0.01922
8.526	0.04613	8.544	0.01908
8.548	0.04624	8.566	0.01953
8.57	0.04595	8.588	0.01996
8.592	0.04582	8.61	0.02016
8.614	0.04508	8.632	0.02032
8.636	0.0458	8.654	0.0198
8.658	0.0454	8.676	0.02055
8.68	0.0452	8.698	0.02069
8.702	0.04548	8.72	0.02075
8.724	0.04566	8.742	0.02098
8.746	0.04492	8.764	0.02071
8.768	0.0447	8.786	0.0212
8.79	0.04461	8.808	0.02127
8.812	0.0445	8.83	0.02148
8.834	0.04483	8.852	0.02153
8.856	0.04413	8.874	0.02173
8.878	0.04437	8.896	0.02111
8.9	0.04468	8.918	0.02122
8.922	0.04404	8.94	0.02094
8.944	0.04353	8.962	0.02136
8.966	0.04344	8.984	0.02209
8.988	0.04288	9.006	0.02192
9.01	0.04334	9.028	0.02226
9.032	0.04434	9.05	0.02195
9.054	0.04435	9.072	0.02222
9.076	0.04432	9.094	0.02236
9.098	0.04405	9.116	0.0226
9.12	0.04402	9.138	0.0231
9.142	0.04378	9.16	0.0237
9.164	0.04439	9.182	0.02345
9.186	0.04473	9.204	0.02313
9.208	0.04404	9.226	0.02331
9.23	0.04434	9.248	0.02341
9.252	0.0438	9.27	0.0238
9.274	0.04399	9.292	0.02342
9.296	0.04411	9.314	0.02306
9.318	0.04382	9.336	0.02413
9.34	0.04382	9.358	0.02347
9.362	0.04416	9.38	0.02376
9.384	0.04385	9.402	0.02451
9.406	0.04375	9.424	0.02452
9.428	0.04424	9.446	0.02446
9.45	0.04409	9.468	0.02429
9.472	0.04399	9.49	0.0248
9.494	0.04419	9.512	0.02478
9.516	0.04394	9.534	0.02491
9.538	0.04356	9.556	0.02452
9.56	0.04374	9.578	0.02471
9.582	0.04398	9.6	0.02502
9.604	0.04382	9.622	0.02498
9.626	0.04348	9.644	0.02548
9.648	0.04334	9.666	0.02588
9.67	0.04296	9.688	0.02569
9.692	0.04279	9.71	0.02532
9.714	0.04318	9.732	0.02575
9.736	0.043	9.754	0.02572
9.758	0.04296	9.776	0.02495
9.78	0.04344	9.798	0.02558
9.802	0.04338	9.82	0.02596
9.824	0.04318	9.842	0.02644
9.846	0.0432	9.864	0.02656
9.868	0.043	9.886	0.02667
9.89	0.0428	9.908	0.02633
9.912	0.04286	9.93	0.02625
9.934	0.04295	9.952	0.02626
9.956	0.04295	9.974	0.02602
9.978	0.0426	9.996	0.02595
10	0.04312	10.018	0.02665
10.022	0.04325	10.04	0.02688
10.044	0.04328	10.062	0.02678
10.066	0.04285	10.084	0.02691
10.088	0.04223	10.106	0.02698
10.11	0.0428	10.128	0.02702
10.132	0.04263	10.15	0.02711
10.154	0.04258	10.172	0.02704
10.176	0.04238	10.194	0.02653
10.198	0.04248	10.216	0.02679
10.22	0.04269	10.238	0.02714
10.242	0.04302	10.26	0.02646
10.264	0.04268	10.282	0.02708
10.286	0.04297	10.304	0.02723
10.308	0.0427	10.326	0.02769
10.33	0.04279	10.348	0.02767
10.352	0.04304	10.37	0.02762
10.374	0.04323	10.392	0.02772
10.396	0.04376	10.414	0.02772
10.418	0.0434	10.436	0.02766
10.44	0.04354	10.458	0.02828
10.462	0.04347	10.48	0.02802
10.484	0.04301	10.502	0.0273
10.506	0.04292	10.524	0.02783
10.528	0.04346	10.546	0.02861
10.55	0.04351	10.568	0.02855
10.572	0.04363	10.59	0.02809
10.594	0.04369	10.612	0.02859
10.616	0.04354	10.634	0.02822
10.638	0.04329	10.656	0.02825
10.66	0.04334	10.678	0.02847
10.682	0.04316	10.7	0.02882
10.704	0.04298	10.722	0.02817
10.726	0.04275	10.744	0.02844
10.748	0.04297	10.766	0.0284
10.77	0.04309	10.788	0.02838
10.792	0.04352	10.81	0.02855
10.814	0.04311	10.832	0.0288
10.836	0.04352	10.854	0.02923
10.858	0.04308	10.876	0.02899
10.88	0.04304	10.898	0.02893
10.902	0.04269	10.92	0.02902
10.924	0.04286	10.942	0.02929
10.946	0.04279	10.964	0.02965
10.968	0.04304	10.986	0.0286
10.99	0.04315	11.008	0.02827
11.012	0.0432	11.03	0.02845
11.034	0.04269	11.052	0.02877
11.056	0.04287	11.074	0.02905
11.078	0.04306	11.096	0.02927
11.1	0.04327	11.118	0.02929
11.122	0.04335	11.14	0.02917
11.144	0.0431	11.162	0.02951
11.166	0.04282	11.184	0.02979
11.188	0.04313	11.206	0.02923
11.21	0.04324	11.228	0.02903
11.232	0.0438	11.25	0.02971
11.254	0.04404	11.272	0.02934
11.276	0.04434	11.294	0.0292
11.298	0.04395	11.316	0.02925
11.32	0.04368	11.338	0.0293
11.342	0.04378	11.36	0.02896
11.364	0.04367	11.382	0.02921
11.386	0.04382	11.404	0.02921
11.408	0.04334	11.426	0.0291
11.43	0.043	11.448	0.02913
11.452	0.04269	11.47	0.02974
11.474	0.04371	11.492	0.02987
11.496	0.04373	11.514	0.02956
11.518	0.04396	11.536	0.02935
11.54	0.04361	11.558	0.02947
11.562	0.04372	11.58	0.02881
11.584	0.0433	11.602	0.02848
11.606	0.04294	11.624	0.02879
11.628	0.04289	11.646	0.02896
11.65	0.04341	11.668	0.02914
11.672	0.04332	11.69	0.02935
11.694	0.04305	11.712	0.02907
11.716	0.04339	11.734	0.02883
11.738	0.0433	11.756	0.02869
11.76	0.04345	11.778	0.02917
11.782	0.04312	11.8	0.02903
11.804	0.04336	11.822	0.02978
11.826	0.04356	11.844	0.02944
11.848	0.04268	11.866	0.02897
11.87	0.04306	11.888	0.02896
11.892	0.04303	11.91	0.02894
11.914	0.04294	11.932	0.02894
11.936	0.043	11.954	0.029
11.958	0.04317	11.976	0.02861
11.98	0.0434	11.998	0.02901
12.002	0.04363	12.02	0.02917
12.024	0.04306	12.042	0.02911
12.046	0.04289	12.064	0.02951
12.068	0.04317	12.086	0.02958
12.09	0.04331	12.108	0.02965
12.112	0.04329	12.13	0.02961
12.134	0.04346	12.152	0.02954
12.156	0.0435	12.174	0.03014
12.178	0.04328	12.196	0.03032
12.2	0.04346	12.218	0.02969
12.222	0.04419	12.24	0.00306
12.244	0.06072	12.276	-0.80388
12.28	0.92356	12.298	-0.87366
12.302	0.98348	12.32	-0.90792
12.324	1.01834	12.342	-0.9279
12.346	1.03889	12.364	-0.93985
12.368	1.05118	12.386	-0.94794
12.39	1.06036	12.408	-0.95206
12.412	1.067	12.43	-0.95459
12.434	1.07164	12.452	-0.95795
12.456	1.0748	12.474	-0.96034
12.478	1.07825	12.496	-0.96139
12.5	1.08017	12.518	-0.96269
12.522	1.08095	12.54	-0.96384
12.544	1.08264	12.562	-0.96471
12.566	1.08356	12.584	-0.96459
12.588	1.08458	12.606	-0.96521
12.61	1.08492	12.628	-0.96503
12.632	1.08549	12.65	-0.96587
12.654	1.0862	12.672	-0.96573
12.676	1.08548	12.694	-0.96588
12.698	1.08584	12.716	-0.96772
12.72	1.08765	12.738	-0.96796
12.742	1.08693	12.76	-0.96766
12.764	1.0879	12.782	-0.96797
12.786	1.09004	12.804	-0.96903
12.808	1.08954	12.826	-0.96797
12.83	1.09017	12.848	-0.96856
12.852	1.09122	12.87	-0.96959
12.874	1.09074	12.892	-0.96839
12.896	1.09083	12.914	-0.97003
12.918	1.09074	12.936	-0.9696
12.94	1.09109	12.958	-0.96901
12.962	1.09017	12.98	-0.97098
12.984	1.09127	13.002	-0.97138
13.006	1.09181	13.024	-0.97039
13.028	1.09113	13.046	-0.97077
13.05	1.09149	13.068	-0.97179
13.072	1.09267	13.09	-0.97076
13.094	1.09368	13.112	-0.97146
13.116	1.09341	13.134	-0.97207
13.138	1.09406	13.156	-0.9732
13.16	1.09334	13.178	-0.97252
13.182	1.09288	13.2	-0.97376
13.204	1.09392	13.222	-0.97272
13.226	1.09435	13.244	-0.97297
13.248	1.09464	13.266	-0.97251
13.27	1.09505	13.288	-0.9723
13.292	1.0953	13.31	-0.97355
13.314	1.09405	13.332	-0.97381
13.336	1.09414	13.354	-0.97452
13.358	1.09418	13.376	-0.97406
13.38	1.09476	13.398	-0.9746
13.402	1.09385	13.42	-0.97471
13.424	1.09606	13.442	-0.97471
13.446	1.0957	13.464	-0.97423
13.468	1.09619	13.486	-0.97472
13.49	1.09689	13.508	-0.97411
13.512	1.09606	13.53	-0.97449
13.534	1.09604	13.552	-0.97396
13.556	1.09729	13.574	-0.97505
13.578	1.09768	13.596	-0.97486
13.6	1.0968	13.618	-0.97547
13.622	1.09589	13.64	-0.97519
13.644	1.09651	13.662	-0.97538
13.666	1.09644	13.684	-0.97604
13.688	1.09662	13.706	-0.97584
13.71	1.09759	13.728	-0.97527
13.732	1.09777	13.75	-0.97637
13.754	1.09766	13.772	-0.97628
13.776	1.09829	13.794	-0.97685
13.798	1.09704	13.816	-0.97686
13.82	1.0979	13.838	-0.977
13.842	1.09869	13.86	-0.97734
13.864	1.09943	13.882	-0.97673
13.886	1.09929	13.904	-0.97704
13.908	1.09977	13.926	-0.97738
13.93	1.09739	13.948	-0.9775
13.952	1.0992	13.97	-0.97679
13.974	1.09923	13.992	-0.97791
13.996	1.09922	14.014	-0.97773
14.018	1.09955	14.036	-0.97727
14.04	1.09955	14.058	-0.97721
14.062	1.10035	14.08	-0.97827
14.084	1.09981	14.102	-0.97895
14.106	1.10029	14.124	-0.97818
14.128	1.10012	14.146	-0.97822
14.15	1.09939	14.168	-0.97922
14.172	1.0996	14.19	-0.97811
14.194	1.09965	14.212	-0.97798
14.216	1.09943	14.234	-0.97839
14.238	1.09933	14.256	-0.97869
14.26	1.09975	14.278	-0.97922
14.282	1.10029	14.3	-0.97915
14.304	1.09956	14.322	-0.97773
14.326	1.10065	14.344	-0.97883
14.348	1.10007	14.366	-0.97897
14.37	1.10076	14.388	-0.97929
14.392	1.10058	14.41	-0.97867
14.414	1.09972	14.432	-0.97967
14.436	1.10081	14.454	-0.97858
14.458	1.10028	14.476	-0.97881
14.48	1.10017	14.498	-0.97948
14.502	1.10168	14.52	-0.97947
14.524	1.10002	14.542	-0.97923
14.546	1.10166	14.564	-0.97925
14.568	1.10135	14.586	-0.97959
14.59	1.1013	14.608	-0.97934
14.612	1.10089	14.63	-0.97964
14.634	1.10118	14.652	-0.97944
14.656	1.10153	14.674	-0.97919
14.678	1.10067	14.696	-0.97912
14.7	1.101	14.718	-0.97916
14.722	1.10282	14.74	-0.9792
14.744	1.10064	14.762	-0.97952
14.766	1.10175	14.784	-0.97949
14.788	1.10325	14.806	-0.97975
14.81	1.10163	14.828	-0.98006
14.832	1.10178	14.85	-0.97968
14.854	1.10187	14.872	-0.97985
14.876	1.10317	14.894	-0.97919
14.898	1.10259	14.916	-0.98007
14.92	1.1023	14.938	-0.98025
14.942	1.10198	14.96	-0.98067
14.964	1.10328	14.982	-0.98078
14.986	1.102	15.004	-0.97985
15.008	1.10293	15.026	-0.97993
15.03	1.10192	15.048	-0.98067
15.052	1.10225	15.07	-0.97973
15.074	1.10242	15.092	-0.98004
15.096	1.10246	15.114	-0.98094
15.118	1.10275	15.136	-0.97995
15.14	1.10193	15.158	-0.98103
15.162	1.10298	15.18	-0.98008
15.184	1.10391	15.202	-0.98048
15.206	1.10247	15.224	-0.97993
15.228	1.10212	15.246	-0.97974
15.25	1.10284	15.268	-0.9807
15.272	1.10219	15.29	-0.97945
15.294	1.10209	15.312	-0.98008
15.316	1.10322	15.334	-0.98001
15.338	1.10209	15.356	-0.97932
15.36	1.102	15.378	-0.98009
15.382	1.10277	15.4	-0.98091
15.404	1.10279	15.422	-0.97974
15.426	1.10301	15.444	-0.97977
15.448	1.10313	15.466	-0.98023
15.47	1.10354	15.488	-0.98004
15.492	1.10285	15.51	-0.98101
15.514	1.10355	15.532	-0.98013
15.536	1.10398	15.554	-0.97997
15.558	1.10379	15.576	-0.98041
15.58	1.10396	15.598	-0.98049
15.602	1.10368	15.62	-0.98002
15.624	1.10383	15.642	-0.98104
15.646	1.10298	15.664	-0.98049
15.668	1.10322	15.686	-0.9803
15.69	1.10285	15.708	-0.98053
15.712	1.10346	15.73	-0.98083
15.734	1.10388	15.752	-0.98033
15.756	1.10367	15.774	-0.97971
15.778	1.10379	15.796	-0.98112
15.8	1.10418	15.818	-0.98092
15.822	1.10375	15.84	-0.98136
15.844	1.10331	15.862	-0.98172
15.866	1.1046	15.884	-0.98072
15.888	1.10356	15.906	-0.98079
15.91	1.10413	15.928	-0.98088
15.932	1.10455	15.95	-0.97975
15.954	1.10494	15.972	-0.9801
15.976	1.10443	15.994	-0.98033
15.998	1.10472	16.016	-0.98016
16.02	1.10521	16.038	-0.98028
16.042	1.10493	16.06	-0.98014
16.064	1.10533	16.082	-0.98002
16.086	1.105	16.104	-0.98007
16.108	1.10508	16.126	-0.97919
16.13	1.10455	16.148	-0.98027
16.152	1.10554	16.17	-0.98099
16.174	1.10526	16.192	-0.98041
16.196	1.10503	16.214	-0.98036
16.218	1.10502	16.236	-0.98099
16.24	1.10541	16.258	-0.98058
16.262	1.10496	16.28	-0.98083
16.284	1.10497	16.302	-0.98045
16.306	1.10504	16.324	-0.98153
16.328	1.10481	16.346	-0.98124
16.35	1.10485	16.368	-0.98211
16.372	1.10504	16.39	-0.98126
16.394	1.10495	16.412	-0.98124
16.416	1.10548	16.434	-0.98195
16.438	1.1052	16.456	-0.9817
16.46	1.10475	16.478	-0.98174
16.482	1.10427	16.5	-0.98117
16.504	1.10575	16.522	-0.98097
16.526	1.10589	16.544	-0.98091
16.548	1.10509	16.566	-0.98044
16.57	1.10471	16.588	-0.97975
16.592	1.10492	16.61	-0.9803
16.614	1.10476	16.632	-0.97974
16.636	1.10392	16.654	-0.9804
16.658	1.10466	16.676	-0.98096
16.68	1.10486	16.698	-0.98085
16.702	1.10528	16.72	-0.98118
16.724	1.10492	16.742	-0.98162
16.746	1.10526	16.764	-0.98127
16.768	1.10427	16.786	-0.98087
16.79	1.10534	16.808	-0.98106
16.812	1.10483	16.83	-0.98088
16.834	1.10496	16.852	-0.98059
16.856	1.10552	16.874	-0.9805
16.878	1.10516	16.896	-0.98119
16.9	1.10503	16.918	-0.98016
16.922	1.10427	16.94	-0.9818
16.944	1.1049	16.962	-0.98076
16.966	1.10648	16.984	-0.98159
16.988	1.10545	17.006	-0.98104
17.01	1.10548	17.028	-0.98029
17.032	1.10563	17.05	-0.97993
17.054	1.10658	17.072	-0.9813
17.076	1.10632	17.094	-0.98172
17.098	1.10604	17.116	-0.98097
17.12	1.10638	17.138	-0.98185
17.142	1.10459	17.16	-0.98119
17.164	1.10686	17.182	-0.9817
17.186	1.10552	17.204	-0.98163
17.208	1.10557	17.226	-0.98059
17.23	1.01252	17.248	-0.55373
17.252	0.40622	17.27	-0.10157
17.274	0.1404	17.304	-0.08034
17.308	0.1426	17.326	-0.04838
17.33	0.1187	17.348	-0.02074
17.352	0.09821	17.378	-0.00929
17.374	0.08444	17.4	-0.0026
17.396	0.07468	17.422	0.00412
17.418	0.06781	17.456	0.0066
17.44	0.06311	17.478	0.00807
17.462	0.05941	17.5	0.01006
17.484	0.05703	17.522	0.01091
17.506	0.0555	17.544	0.01194
17.528	0.05411	17.566	0.01315
17.55	0.0529	17.588	0.01343
17.58	0.05172	17.61	0.01339
17.602	0.05072	17.632	0.01429
17.624	0.04994	17.654	0.01468
17.646	0.04997	17.676	0.0151
17.668	0.04951	17.698	0.01534
17.69	0.04926	17.72	0.01635
17.712	0.04865	17.742	0.01651
17.734	0.04823	17.764	0.01732
17.756	0.04794	17.786	0.01766
17.778	0.04756	17.808	0.01754
17.8	0.04726	17.83	0.01772
17.822	0.04664	17.852	0.01779
17.844	0.0465	17.874	0.0187
17.866	0.04649	17.896	0.01896
17.888	0.0465	17.918	0.01871
17.91	0.04656	17.94	0.01873
17.932	0.04647	17.962	0.01931
17.954	0.04705	17.984	0.01988
17.976	0.04679	18.006	0.01993
17.998	0.04681	18.028	0.01951
18.02	0.04701	18.05	0.02028
18.042	0.04627	18.072	0.02081
18.064	0.04571	18.094	0.02106
18.086	0.04627	18.116	0.02153
18.108	0.04616	18.138	0.02182
18.13	0.04581	18.16	0.02181
18.152	0.0454	18.182	0.02206
18.174	0.04506	18.204	0.02231
18.196	0.04504	18.226	0.02202
18.218	0.04466	18.248	0.02191
18.24	0.04549	18.27	0.02215
18.262	0.04553	18.292	0.02306
18.284	0.04584	18.314	0.02288
18.306	0.04582	18.336	0.02298
18.328	0.04518	18.358	0.02341
18.35	0.04491	18.38	0.02297
18.372	0.04447	18.402	0.02342
18.394	0.04494	18.424	0.02367
18.416	0.04466	18.446	0.02363
18.438	0.04483	18.468	0.02392
18.46	0.04521	18.49	0.0236
18.482	0.04567	18.512	0.02405
18.504	0.04552	18.534	0.02424
18.526	0.04482	18.556	0.02437
18.548	0.04421	18.578	0.02504
18.57	0.04403	18.6	0.02554
18.592	0.04381	18.622	0.0254
18.614	0.04434	18.644	0.02583
18.636	0.04439	18.666	0.02554
18.658	0.0447	18.688	0.02533
18.68	0.04482	18.71	0.02515
18.702	0.04476	18.732	0.02483
18.724	0.04464	18.754	0.02525
18.746	0.04426	18.776	0.02545
18.768	0.04485	18.798	0.02624
18.79	0.04445	18.82	0.02638
18.812	0.04394	18.842	0.02607
18.834	0.04428	18.864	0.02576
18.856	0.04407	18.886	0.02556
18.878	0.04444	18.908	0.02562
18.9	0.04443	18.93	0.02636
18.922	0.04457	18.952	0.02676
18.944	0.04428	18.974	0.02651
18.966	0.04434	18.996	0.02688
18.988	0.04404	19.018	0.02727
19.01	0.04386	19.04	0.02745
19.032	0.04343	19.062	0.02812
19.054	0.04395	19.084	0.0276
19.076	0.04449	19.106	0.02749
19.098	0.04406	19.128	0.02812
19.12	0.04377	19.15	0.0276
19.142	0.04343	19.172	0.02787
19.164	0.04357	19.194	0.02752
19.186	0.04406	19.216	0.02843
19.208	0.04409	19.238	0.02859
19.23	0.04419	19.26	0.02858
19.252	0.04406	19.282	0.02877
19.274	0.04389	19.304	0.02808
19.296	0.04453	19.326	0.02829
19.318	0.04436	19.348	0.02837
19.34	0.04342	19.37	0.02792
19.362	0.04298	19.392	0.02842
19.384	0.04328	19.414	0.02893
19.406	0.04355	19.436	0.02911
19.428	0.04328	19.458	0.02945
19.45	0.04317	19.48	0.02927
19.472	0.043	19.502	0.02958
19.494	0.04303	19.524	0.0307
19.516	0.04372	19.546	0.03083
19.538	0.04453	19.568	0.03035
19.56	0.04396	19.59	0.03094
19.582	0.04444	19.612	0.03079
19.604	0.04428	19.634	0.03087
19.626	0.04365	19.656	0.03181
19.648	0.04402	19.678	0.03137
19.67	0.04406	19.7	0.03136
19.692	0.04425	19.722	0.03152
19.714	0.04419	19.744	0.03154
19.736	0.04415	19.766	0.03165
19.758	0.0444	19.788	0.03216
19.78	0.04517	19.81	0.03243
19.802	0.04496	19.832	0.03258
19.824	0.04421	19.854	0.03255
19.846	0.04428	19.876	0.03231
19.868	0.04406	19.898	0.0324
19.89	0.04398	19.92	0.03255
19.912	0.04404	19.942	0.03309
19.934	0.04446	19.964	0.03276
19.956	0.04403	19.986	0.03276
19.978	0.04367	20.008	0.03247
20	0.04398	20.03	0.03215
20.022	0.04376	20.052	0.03254
20.044	0.04374	20.074	0.03217
20.066	0.04378	20.096	0.03193
20.088	0.0433	20.118	0.032
20.11	0.04352	20.14	0.03234
20.132	0.04319	20.162	0.03273
20.154	0.04303	20.184	0.03263
20.176	0.04331	20.206	0.03282
20.198	0.04342	20.228	0.03306
20.22	0.04365	20.25	0.03318
20.242	0.04326	20.272	0.03262
20.264	0.04362	20.294	0.03299
20.286	0.0437	20.316	0.03299
20.308	0.04407	20.338	0.0326
20.33	0.04396	20.36	0.03292
20.352	0.044	20.382	0.0327
20.374	0.0441	20.404	0.03307
20.396	0.04405	20.426	0.03277
20.418	0.04434	20.448	0.03258
20.44	0.04438	20.47	0.03273
20.462	0.04434	20.492	0.03318
20.484	0.04434	20.514	0.0332
20.506	0.04423	20.536	0.03367
20.528	0.04438	20.558	0.03383
20.55	0.04429	20.58	0.03335
20.572	0.0441	20.602	0.03323
20.594	0.04412	20.624	0.03341
20.616	0.04374	20.646	0.03321
20.638	0.04356	20.668	0.03295
20.66	0.04341	20.69	0.03306
20.682	0.04358	20.712	0.03334
20.704	0.04354	20.734	0.03379
20.726	0.04383	20.756	0.03396
20.748	0.04368	20.778	0.034
20.77	0.04397	20.8	0.03402
20.792	0.044	20.822	0.03392
20.814	0.04371	20.844	0.03365
20.836	0.0433	20.866	0.0335
20.858	0.04317	20.888	0.03387
20.88	0.04366	20.91	0.03397
20.902	0.04371	20.932	0.03376
20.924	0.04302	20.954	0.03343
20.946	0.04244	20.976	0.03383
20.968	0.04224	20.998	0.03408
20.99	0.04183	21.02	0.03406
21.012	0.04249	21.042	0.03478
21.034	0.04218	21.064	0.03441
21.056	0.04198	21.086	0.03406
21.078	0.04238	21.108	0.03363
21.1	0.0425	21.13	0.03382
21.122	0.04219	21.152	0.0345
21.144	0.0426	21.174	0.03478
21.166	0.04231	21.196	0.03427
21.188	0.04236	21.218	0.03401
21.21	0.04218	21.24	0.03433
21.232	0.04211	21.262	0.03477
21.254	0.04229	21.284	0.03463
21.276	0.04245	21.306	0.03451
21.298	0.04206	21.328	0.03485
21.32	0.04247	21.35	0.03472
21.342	0.04276	21.372	0.03495
21.364	0.04351	21.394	0.03432
21.386	0.0431	21.416	0.03346
21.408	0.04302	21.438	0.03412
21.43	0.0427	21.46	0.03437
21.452	0.04179	21.482	0.03461
21.474	0.04229	21.504	0.03383
21.496	0.04263	21.526	0.03391
21.518	0.04293	21.548	0.03407
21.54	0.04301	21.57	0.03441
21.562	0.04254	21.592	0.03414
21.584	0.04253	21.614	0.0344
21.606	0.04265	21.636	0.03467
21.628	0.04304	21.658	0.03425
21.65	0.0435	21.68	0.03435
21.672	0.04351	21.702	0.03422
21.694	0.04356	21.724	0.03428
21.716	0.04347	21.746	0.03396
21.738	0.04366	21.768	0.03408
21.76	0.04279	21.79	0.03447
21.782	0.04286	21.812	0.03442
21.804	0.04319	21.834	0.03421
21.826	0.04346	21.856	0.0335
21.848	0.04308	21.878	0.03299
21.87	0.04304	21.9	0.03329
21.892	0.04301	21.922	0.03351
21.914	0.04266	21.944	0.03295
21.936	0.04303	21.966	0.0331
21.958	0.04292	21.988	0.03302
21.98	0.04325	22.01	0.03338
22.002	0.0434	22.032	0.03348
22.024	0.0431	22.054	0.0333
22.046	0.04246	22.076	0.03305
22.068	0.04283	22.098	0.03286
22.09	0.04279	22.12	0.03323
22.112	0.0433	22.142	0.03313
22.134	0.0432	22.164	0.0337
22.156	0.04284	22.186	0.03344
22.178	0.04257	22.208	0.03317
22.2	0.04257	22.23	0.03303
22.222	0.04248	22.252	-0.05102
22.244	0.06042	22.288	-0.84753
22.28	0.93008	22.31	-0.89429
22.302	0.9897	22.332	-0.91851
22.324	1.02279	22.354	-0.93412
22.346	1.04366	22.376	-0.94283
22.368	1.05728	22.398	-0.94771
22.39	1.06626	22.42	-0.95278
22.412	1.07162	22.442	-0.95508
22.434	1.07519	22.464	-0.95731
22.456	1.08057	22.486	-0.95915
22.478	1.08315	22.508	-0.95939
22.5	1.08473	22.53	-0.96087
22.522	1.08539	22.552	-0.96323
22.544	1.08658	22.574	-0.96348
22.566	1.08808	22.596	-0.96356
22.588	1.08884	22.618	-0.96268
22.61	1.08936	22.64	-0.96476
22.632	1.09123	22.662	-0.96438
22.654	1.08988	22.684	-0.96506
22.676	1.0915	22.706	-0.96447
22.698	1.09192	22.728	-0.96623
22.72	1.09286	22.75	-0.96752
22.742	1.09312	22.772	-0.96672
22.764	1.09393	22.794	-0.96666
22.786	1.09358	22.816	-0.96632
22.808	1.09494	22.838	-0.9669
22.83	1.09377	22.86	-0.96729
22.852	1.09502	22.882	-0.96648
22.874	1.09551	22.904	-0.96675
22.896	1.0965	22.926	-0.96754
22.918	1.09418	22.948	-0.96888
22.94	1.09574	22.97	-0.9687
22.962	1.0952	22.992	-0.96864
22.984	1.09478	23.014	-0.96964
23.006	1.09687	23.036	-0.9683
23.028	1.09644	23.058	-0.96945
23.05	1.09604	23.08	-0.96976
23.072	1.09757	23.102	-0.96892
23.094	1.09673	23.124	-0.96973
23.116	1.09745	23.146	-0.97034
23.138	1.09762	23.168	-0.97
23.16	1.09773	23.19	-0.97035
23.182	1.09802	23.212	-0.97135
23.204	1.0974	23.234	-0.97149
23.226	1.09851	23.256	-0.97001
23.248	1.0976	23.278	-0.9713
23.27	1.09731	23.3	-0.97141
23.292	1.09793	23.322	-0.97079
23.314	1.09854	23.344	-0.97115
23.336	1.09676	23.366	-0.97275
23.358	1.09812	23.388	-0.97258
23.38	1.09862	23.41	-0.97271
23.402	1.09919	23.432	-0.9728
23.424	1.09846	23.454	-0.97321
23.446	1.09959	23.476	-0.97319
23.468	1.10051	23.498	-0.97336
23.49	1.09935	23.52	-0.97471
23.512	1.09904	23.542	-0.97443
23.534	1.10063	23.564	-0.97425
23.556	1.1007	23.586	-0.97411
23.578	1.0997	23.608	-0.97427
23.6	1.10056	23.63	-0.9742
23.622	1.10068	23.652	-0.97407
23.644	1.09988	23.674	-0.97532
23.666	1.10044	23.696	-0.97458
23.688	1.09991	23.718	-0.97574
23.71	1.10075	23.74	-0.97465
23.732	1.10108	23.762	-0.97709
23.754	1.10075	23.784	-0.97593
23.776	1.10053	23.806	-0.97518
23.798	1.10106	23.828	-0.9751
23.82	1.10124	23.85	-0.97531
23.842	1.10128	23.872	-0.97496
23.864	1.10133	23.894	-0.97586
23.886	1.10183	23.916	-0.97613
23.908	1.10197	23.938	-0.97621
23.93	1.10119	23.96	-0.97505
23.952	1.10083	23.982	-0.97576
23.974	1.10193	24.004	-0.97594
23.996	1.101	24.026	-0.97575
24.018	1.10184	24.048	-0.97458
24.04	1.10114	24.07	-0.97636
24.062	1.1023	24.092	-0.97555
24.084	1.10116	24.114	-0.97521
24.106	1.10241	24.136	-0.97632
24.128	1.10145	24.158	-0.9757
24.15	1.10103	24.18	-0.97636
24.172	1.10163	24.202	-0.97543
24.194	1.1008	24.224	-0.97559
24.216	1.10043	24.246	-0.97672
24.238	1.10069	24.268	-0.97619
24.26	1.10026	24.29	-0.9775
24.282	1.10166	24.312	-0.97693
24.304	1.10158	24.334	-0.97598
24.326	1.10108	24.356	-0.97637
24.348	1.10172	24.378	-0.97689
24.37	1.1015	24.4	-0.97759
24.392	1.10242	24.422	-0.97682
24.414	1.10173	24.444	-0.97715
24.436	1.10117	24.466	-0.97611
24.458	1.10143	24.488	-0.97702
24.48	1.10029	24.51	-0.97735
24.502	1.10043	24.532	-0.9776
24.524	1.10052	24.554	-0.97704
24.546	1.10112	24.576	-0.97784
24.568	1.10138	24.598	-0.97667
24.59	1.10181	24.62	-0.97801
24.612	1.1011	24.642	-0.97743
24.634	1.1008	24.664	-0.97767
24.656	1.10143	24.686	-0.97754
24.678	1.10121	24.708	-0.97831
24.7	1.10048	24.73	-0.97798
24.722	1.10092	24.752	-0.9774
24.744	1.10056	24.774	-0.97774
24.766	1.10118	24.796	-0.97726
24.788	1.10168	24.818	-0.97849
24.81	1.10213	24.84	-0.97805
24.832	1.10202	24.862	-0.97852
24.854	1.10114	24.884	-0.97789
24.876	1.10164	24.906	-0.97936
24.898	1.1016	24.928	-0.97837
24.92	1.10173	24.95	-0.97876
24.942	1.10177	24.972	-0.97993
24.964	1.101	24.994	-0.97934
24.986	1.10284	25.016	-0.98006
25.008	1.10187	25.038	-0.97879
25.03	1.10251	25.06	-0.97885
25.052	1.10271	25.082	-0.97961
25.074	1.10203	25.104	-0.98041
25.096	1.10233	25.126	-0.979
25.118	1.10272	25.148	-0.97946
25.14	1.10297	25.17	-0.97844
25.162	1.10237	25.192	-0.98026
25.184	1.10213	25.214	-0.97918
25.206	1.10298	25.236	-0.98023
25.228	1.10256	25.258	-0.97988
25.25	1.10329	25.28	-0.98073
25.272	1.10203	25.302	-0.97997
25.294	1.1022	25.324	-0.97879
25.316	1.10321	25.346	-0.98069
25.338	1.1022	25.368	-0.98032
25.36	1.10279	25.39	-0.97981
25.382	1.10293	25.412	-0.97983
25.404	1.10244	25.434	-0.98209
25.426	1.10304	25.456	-0.98033
25.448	1.10236	25.478	-0.97873
25.47	1.10425	25.5	-0.97937
25.492	1.10302	25.522	-0.98039
25.514	1.10387	25.544	-0.97974
25.536	1.10338	25.566	-0.97956
25.558	1.10294	25.588	-0.98093
25.58	1.10348	25.61	-0.9802
25.602	1.10258	25.632	-0.98082
25.624	1.10361	25.654	-0.98158
25.646	1.10375	25.676	-0.97984
25.668	1.103	25.698	-0.98011
25.69	1.10328	25.72	-0.98038
25.712	1.10396	25.742	-0.98121
25.734	1.10328	25.764	-0.98205
25.756	1.1044	25.786	-0.98155
25.778	1.10278	25.808	-0.98134
25.8	1.10389	25.83	-0.98109
25.822	1.10414	25.852	-0.98171
25.844	1.10429	25.874	-0.98149
25.866	1.10371	25.896	-0.98159
25.888	1.10382	25.918	-0.98195
25.91	1.10412	25.94	-0.98184
25.932	1.10518	25.962	-0.98152
25.954	1.10425	25.984	-0.98296
25.976	1.10413	26.006	-0.98207
25.998	1.10597	26.028	-0.98319
26.02	1.10531	26.05	-0.98335
26.042	1.10612	26.072	-0.98202
26.064	1.10499	26.094	-0.98166
26.086	1.10604	26.116	-0.98195
26.108	1.10582	26.138	-0.98179
26.13	1.1055	26.16	-0.98316
26.152	1.10575	26.182	-0.98275
26.174	1.10637	26.204	-0.98246
26.196	1.10595	26.226	-0.98269
26.218	1.10629	26.248	-0.98225
26.24	1.10454	26.27	-0.98188
26.262	1.10577	26.292	-0.9824
26.284	1.10599	26.314	-0.98294
26.306	1.10601	26.336	-0.98292
26.328	1.10652	26.358	-0.98358
26.35	1.1058	26.38	-0.98236
26.372	1.10535	26.402	-0.98257
26.394	1.10496	26.424	-0.98203
26.416	1.10573	26.446	-0.9838
26.438	1.10672	26.468	-0.98228
26.46	1.10614	26.49	-0.98269
26.482	1.10777	26.512	-0.98258
26.504	1.10628	26.534	-0.9827
26.526	1.1075	26.556	-0.98233
26.548	1.10737	26.578	-0.98345
26.57	1.10622	26.6	-0.98299
26.592	1.10609	26.622	-0.98195
26.614	1.10663	26.644	-0.98334
26.636	1.10611	26.666	-0.98281
26.658	1.10619	26.688	-0.98298
26.68	1.10675	26.71	-0.98136
26.702	1.10676	26.732	-0.98373
26.724	1.10691	26.754	-0.98322
26.746	1.10696	26.776	-0.98333
26.768	1.10719	26.798	-0.98329
26.79	1.1081	26.82	-0.98224
26.812	1.10746	26.842	-0.98201
26.834	1.1074	26.864	-0.98193
26.856	1.10749	26.886	-0.98284
26.878	1.10794	26.908	-0.98332
26.9	1.10753	26.93	-0.98263
26.922	1.10763	26.952	-0.982
26.944	1.10869	26.974	-0.982
26.966	1.10866	26.996	-0.98216
26.988	1.10778	27.018	-0.98145
27.01	1.10803	27.04	-0.9827
27.032	1.10682	27.062	-0.98283
27.054	1.10688	27.084	-0.98303
27.076	1.10842	27.106	-0.98222
27.098	1.10679	27.128	-0.98258
27.12	1.10695	27.15	-0.98206
27.142	1.10709	27.172	-0.9818
27.164	1.10773	27.194	-0.98219
27.186	1.10691	27.216	-0.98185
27.208	1.10825	27.238	-0.86361
27.23	1.01348	27.26	-0.15075
27.252	0.40728	27.294	-0.1134
27.274	0.14006	27.316	-0.06805
27.308	0.14309	27.338	-0.03737
27.33	0.11888	27.36	-0.01499
27.352	0.09864	27.39	-0.00564
27.374	0.0838	27.412	0.000359189
27.396	0.07403	27.536	0.000610007
27.418	0.0677	27.612	0.01174
27.44	0.06275	27.652	0.01438
27.462	0.05867	27.674	0.01509
27.484	0.05676	27.696	0.01524
27.506	0.05457	27.718	0.01536
27.528	0.05271	27.74	0.01566
27.558	0.052	27.762	0.01606
27.58	0.05102	27.784	0.01671
27.602	0.05069	27.806	0.01655
27.624	0.05042	27.828	0.01652
27.646	0.05069	27.85	0.01659
27.668	0.05	27.872	0.01711
27.69	0.04952	27.894	0.01751
27.712	0.04914	27.916	0.01756
27.734	0.04895	27.938	0.01796
27.756	0.04848	27.96	0.01819
27.778	0.04847	27.982	0.01813
27.8	0.04794	28.004	0.01879
27.822	0.04812	28.026	0.01958
27.844	0.04849	28.048	0.01931
27.866	0.04765	28.07	0.01894
27.888	0.04798	28.092	0.01882
27.91	0.04809	28.114	0.01947
27.932	0.04796	28.136	0.0195
27.954	0.0477	28.158	0.02024
27.976	0.04796	28.18	0.02034
27.998	0.0478	28.202	0.02063
28.02	0.04818	28.224	0.02039
28.042	0.04786	28.246	0.02069
28.064	0.04725	28.268	0.02107
28.086	0.04757	28.29	0.02105
28.108	0.04775	28.312	0.02152
28.13	0.04754	28.334	0.02168
28.152	0.04716	28.356	0.02119
28.174	0.04708	28.378	0.02202
28.196	0.04657	28.4	0.02197
28.218	0.04589	28.422	0.02156
28.24	0.04604	28.444	0.02177
28.262	0.04595	28.466	0.0226
28.284	0.04568	28.488	0.02331
28.306	0.04594	28.51	0.02333
28.328	0.04608	28.532	0.02384
28.35	0.04521	28.554	0.0235
28.372	0.04512	28.576	0.02352
28.394	0.04549	28.598	0.02373
28.416	0.0452	28.62	0.02358
28.438	0.04511	28.642	0.02351
28.46	0.04437	28.664	0.02339
28.482	0.04513	28.686	0.02393
28.504	0.04499	28.708	0.02402
28.526	0.04538	28.73	0.02401
28.548	0.04508	28.752	0.02416
28.57	0.04476	28.774	0.02447
28.592	0.04513	28.796	0.02477
28.614	0.04483	28.818	0.02465
28.636	0.04481	28.84	0.0247
28.658	0.04454	28.862	0.0248
28.68	0.04459	28.884	0.02469
28.702	0.045	28.906	0.02445
28.724	0.04489	28.928	0.02496
28.746	0.04486	28.95	0.02566
28.768	0.04504	28.972	0.02573
28.79	0.04513	28.994	0.02603
28.812	0.04491	29.016	0.02625
28.834	0.04477	29.038	0.02591
28.856	0.0444	29.06	0.02585
28.878	0.04454	29.082	0.02591
28.9	0.04451	29.104	0.02507
28.922	0.04415	29.126	0.02585
28.944	0.04395	29.148	0.02681
28.966	0.0438	29.17	0.02659
28.988	0.04353	29.192	0.02607
29.01	0.04338	29.214	0.02573
29.032	0.04381	29.236	0.02579
29.054	0.04342	29.258	0.02616
29.076	0.04339	29.28	0.02639
29.098	0.04314	29.302	0.02652
29.12	0.04339	29.324	0.02694
29.142	0.04382	29.346	0.02653
29.164	0.04367	29.368	0.02614
29.186	0.04326	29.39	0.02689
29.208	0.04338	29.412	0.02723
29.23	0.04313	29.434	0.02732
29.252	0.04357	29.456	0.02704
29.274	0.04389	29.478	0.02657
29.296	0.04346	29.5	0.02695
29.318	0.04308	29.522	0.02658
29.34	0.04279	29.544	0.02723
29.362	0.04314	29.566	0.02809
29.384	0.04328	29.588	0.02776
29.406	0.04326	29.61	0.02779
29.428	0.04289	29.632	0.02772
29.45	0.04334	29.654	0.02754
29.472	0.04338	29.676	0.02754
29.494	0.0434	29.698	0.02763
29.516	0.04346	29.72	0.02823
29.538	0.04343	29.742	0.02827
29.56	0.04358	29.764	0.02795
29.582	0.04329	29.786	0.02785
29.604	0.04297	29.808	0.02803
29.626	0.04336	29.83	0.02761
29.648	0.04378	29.852	0.02776
29.67	0.04372	29.874	0.02793
29.692	0.04331	29.896	0.02795
29.714	0.04367	29.918	0.02803
29.736	0.04369	29.94	0.0286
29.758	0.04351	29.962	0.02879
29.78	0.0438	29.984	0.02838
29.802	0.04409	30.006	0.02792
29.824	0.04334	30.028	0.0283
29.846	0.04367	30.05	0.02865
29.868	0.04367	30.072	0.02906
29.89	0.04365	30.094	0.02857
29.912	0.04319	30.116	0.02807
29.934	0.04321	30.138	0.02905
29.956	0.04305	30.16	0.02949
29.978	0.04357	30.182	0.02931
30	0.04331	30.204	0.02905
30.022	0.04387	30.226	0.02939
30.044	0.04438	30.248	0.02902
30.066	0.04415	30.27	0.0289
30.088	0.04418	30.292	0.02892
30.11	0.04427	30.314	0.02899
30.132	0.04392	30.336	0.02907
30.154	0.04327	30.358	0.02909
30.176	0.04303	30.38	0.02892
30.198	0.04389	30.402	0.02944
30.22	0.04326	30.424	0.02909
30.242	0.04299	30.446	0.02955
30.264	0.0436	30.468	0.02975
30.286	0.04366	30.49	0.02952
30.308	0.04383	30.512	0.02923
30.33	0.04361	30.534	0.02976
30.352	0.04336	30.556	0.02939
30.374	0.044	30.578	0.0293
30.396	0.0437	30.6	0.0296
30.418	0.04352	30.622	0.02966
30.44	0.04343	30.644	0.02972
30.462	0.04359	30.666	0.03016
30.484	0.04317	30.688	0.03046
30.506	0.0431	30.71	0.02999
30.528	0.04325	30.732	0.03013
30.55	0.04364	30.754	0.03069
30.572	0.04272	30.776	0.03048
30.594	0.04298	30.798	0.03065
30.616	0.043	30.82	0.0303
30.638	0.04302	30.842	0.03043
30.66	0.04251	30.864	0.03098
30.682	0.04261	30.886	0.03035
30.704	0.04274	30.908	0.02958
30.726	0.04242	30.93	0.02999
30.748	0.0421	30.952	0.03064
30.77	0.04253	30.974	0.03044
30.792	0.04243	30.996	0.03079
30.814	0.04251	31.018	0.03108
30.836	0.04222	31.04	0.03138
30.858	0.04201	31.062	0.03051
30.88	0.04217	31.084	0.03077
30.902	0.04238	31.106	0.03075
30.924	0.04254	31.128	0.03143
30.946	0.04254	31.15	0.03136
30.968	0.04218	31.172	0.03125
30.99	0.04244	31.194	0.03041
31.012	0.04309	31.216	0.03087
31.034	0.04331	31.238	0.03082
31.056	0.0434	31.26	0.03105
31.078	0.04376	31.282	0.0309
31.1	0.04342	31.304	0.03139
31.122	0.04349	31.326	0.0314
31.144	0.04351	31.348	0.03167
31.166	0.04333	31.37	0.03102
31.188	0.04342	31.392	0.03092
31.21	0.04299	31.414	0.03142
31.232	0.04279	31.436	0.03093
31.254	0.04292	31.458	0.03033
31.276	0.04265	31.48	0.03071
31.298	0.04204	31.502	0.03115
31.32	0.04298	31.524	0.03119
31.342	0.04309	31.546	0.03117
31.364	0.04245	31.568	0.03129
31.386	0.04213	31.59	0.03147
31.408	0.04228	31.612	0.03119
31.43	0.04228	31.634	0.03116
31.452	0.04253	31.656	0.03179
31.474	0.04242	31.678	0.03147
31.496	0.04249	31.7	0.03224
31.518	0.04161	31.722	0.03136
31.54	0.04169	31.744	0.03201
31.562	0.04132	31.766	0.03172
31.584	0.04047	31.788	0.03146
31.606	0.04095	31.81	0.03176
31.628	0.04143	31.832	0.03145
31.65	0.04109	31.854	0.03156
31.672	0.04101	31.876	0.03155
31.694	0.04153	31.898	0.03161
31.716	0.04148	31.92	0.03169
31.738	0.04143	31.942	0.03092
31.76	0.04225	31.964	0.03104
31.782	0.04195	31.986	0.03206
31.804	0.04161	32.008	0.03129
31.826	0.04126	32.03	0.03168
31.848	0.04137	32.052	0.03176
31.87	0.04136	32.074	0.03127
31.892	0.04182	32.096	0.03083
31.914	0.04176	32.118	0.03129
31.936	0.04187	32.14	0.03169
31.958	0.04184	32.162	0.032
31.98	0.04205	32.184	0.03213
32.002	0.04227	32.206	0.0321
32.024	0.04307	32.228	0.03205
32.046	0.04319	32.25	-0.04277
32.068	0.04225	32.286	-0.84193
32.09	0.04178	32.308	-0.89079
32.112	0.04193	32.33	-0.91841
32.134	0.04198	32.352	-0.93395
32.156	0.04214	32.374	-0.94251
32.178	0.04188	32.396	-0.94899
32.2	0.0415	32.418	-0.95307
32.222	0.04195	32.44	-0.95508
32.244	0.06019	32.462	-0.9577
32.28	0.93026	32.484	-0.9608
32.302	0.99164	32.506	-0.96023
32.324	1.02477	32.528	-0.96135
32.346	1.04592	32.55	-0.96299
32.368	1.05748	32.572	-0.96323
32.39	1.06679	32.594	-0.96362
32.412	1.07258	32.616	-0.96495
32.434	1.07683	32.638	-0.96524
32.456	1.08002	32.66	-0.96635
32.478	1.08292	32.682	-0.96606
32.5	1.0856	32.704	-0.96653
32.522	1.08758	32.726	-0.9662
32.544	1.08881	32.748	-0.96803
32.566	1.08962	32.77	-0.96697
32.588	1.09083	32.792	-0.9673
32.61	1.09106	32.814	-0.96765
32.632	1.09142	32.836	-0.96754
32.654	1.09212	32.858	-0.96829
32.676	1.09214	32.88	-0.9683
32.698	1.09364	32.902	-0.96851
32.72	1.0933	32.924	-0.96925
32.742	1.09304	32.946	-0.97044
32.764	1.0937	32.968	-0.9695
32.786	1.09404	32.99	-0.96937
32.808	1.09414	33.012	-0.96962
32.83	1.09489	33.034	-0.97018
32.852	1.09454	33.056	-0.9705
32.874	1.09572	33.078	-0.97035
32.896	1.09551	33.1	-0.97159
32.918	1.09464	33.122	-0.97121
32.94	1.09491	33.144	-0.97099
32.962	1.09555	33.166	-0.97149
32.984	1.09736	33.188	-0.97076
33.006	1.0966	33.21	-0.97139
33.028	1.0978	33.232	-0.97128
33.05	1.09704	33.254	-0.97121
33.072	1.09819	33.276	-0.97091
33.094	1.09744	33.298	-0.97197
33.116	1.09913	33.32	-0.97153
33.138	1.0989	33.342	-0.97243
33.16	1.09826	33.364	-0.97315
33.182	1.09915	33.386	-0.97237
33.204	1.09964	33.408	-0.97271
33.226	1.09887	33.43	-0.97303
33.248	1.09981	33.452	-0.9731
33.27	1.10008	33.474	-0.97234
33.292	1.09959	33.496	-0.97378
33.314	1.09995	33.518	-0.97367
33.336	1.09871	33.54	-0.97334
33.358	1.10008	33.562	-0.97367
33.38	1.09976	33.584	-0.97334
33.402	1.10038	33.606	-0.974
33.424	1.10041	33.628	-0.97386
33.446	1.10022	33.65	-0.97454
33.468	1.0998	33.672	-0.97418
33.49	1.10018	33.694	-0.97405
33.512	1.10043	33.716	-0.97358
33.534	1.10002	33.738	-0.97451
33.556	1.10068	33.76	-0.9744
33.578	1.10019	33.782	-0.97468
33.6	1.10129	33.804	-0.9751
33.622	1.10188	33.826	-0.97601
33.644	1.102	33.848	-0.97582
33.666	1.101	33.87	-0.9755
33.688	1.10162	33.892	-0.97673
33.71	1.10079	33.914	-0.97535
33.732	1.10142	33.936	-0.97573
33.754	1.10137	33.958	-0.97726
33.776	1.10237	33.98	-0.97678
33.798	1.10089	34.002	-0.97636
33.82	1.10022	34.024	-0.97695
33.842	1.10143	34.046	-0.9768
33.864	1.10144	34.068	-0.97689
33.886	1.10097	34.09	-0.97654
33.908	1.10123	34.112	-0.97757
33.93	1.1022	34.134	-0.97786
33.952	1.10202	34.156	-0.97793
33.974	1.10173	34.178	-0.97783
33.996	1.10187	34.2	-0.97695
34.018	1.10216	34.222	-0.97782
34.04	1.10171	34.244	-0.97819
34.062	1.10167	34.266	-0.97927
34.084	1.10171	34.288	-0.97839
34.106	1.10175	34.31	-0.97824
34.128	1.10202	34.332	-0.97865
34.15	1.10248	34.354	-0.97806
34.172	1.10217	34.376	-0.97889
34.194	1.10209	34.398	-0.97858
34.216	1.10252	34.42	-0.97849
34.238	1.10221	34.442	-0.97929
34.26	1.10271	34.464	-0.97901
34.282	1.10296	34.486	-0.97876
34.304	1.10186	34.508	-0.97873
34.326	1.10305	34.53	-0.97918
34.348	1.10278	34.552	-0.97859
34.37	1.1027	34.574	-0.97998
34.392	1.10291	34.596	-0.97978
34.414	1.10217	34.618	-0.97973
34.436	1.10295	34.64	-0.98114
34.458	1.10276	34.662	-0.98001
34.48	1.1024	34.684	-0.98114
34.502	1.10248	34.706	-0.98039
34.524	1.10264	34.728	-0.9799
34.546	1.10213	34.75	-0.98177
34.568	1.10148	34.772	-0.98092
34.59	1.10229	34.794	-0.98013
34.612	1.10227	34.816	-0.97935
34.634	1.10295	34.838	-0.98022
34.656	1.10217	34.86	-0.98173
34.678	1.10276	34.882	-0.97969
34.7	1.10309	34.904	-0.98116
34.722	1.10331	34.926	-0.98152
34.744	1.10225	34.948	-0.9808
34.766	1.10275	34.97	-0.98132
34.788	1.10327	34.992	-0.98134
34.81	1.1026	35.014	-0.98233
34.832	1.102	35.036	-0.98335
34.854	1.10318	35.058	-0.98243
34.876	1.1032	35.08	-0.98244
34.898	1.10291	35.102	-0.98224
34.92	1.10167	35.124	-0.98276
34.942	1.10236	35.146	-0.98272
34.964	1.10352	35.168	-0.98256
34.986	1.10276	35.19	-0.98143
35.008	1.10354	35.212	-0.98234
35.03	1.10344	35.234	-0.98142
35.052	1.10404	35.256	-0.98151
35.074	1.10292	35.278	-0.98209
35.096	1.10228	35.3	-0.98241
35.118	1.10343	35.322	-0.98176
35.14	1.10417	35.344	-0.98241
35.162	1.10329	35.366	-0.98252
35.184	1.10378	35.388	-0.98237
35.206	1.10429	35.41	-0.98134
35.228	1.10318	35.432	-0.98191
35.25	1.10377	35.454	-0.98232
35.272	1.10238	35.476	-0.98161
35.294	1.10423	35.498	-0.98138
35.316	1.10355	35.52	-0.98263
35.338	1.10451	35.542	-0.98117
35.36	1.10488	35.564	-0.98239
35.382	1.10326	35.586	-0.98247
35.404	1.10413	35.608	-0.98313
35.426	1.10397	35.63	-0.98302
35.448	1.10382	35.652	-0.98379
35.47	1.10388	35.674	-0.9821
35.492	1.10459	35.696	-0.98242
35.514	1.10501	35.718	-0.98309
35.536	1.10546	35.74	-0.98272
35.558	1.10552	35.762	-0.98274
35.58	1.10522	35.784	-0.98294
35.602	1.10488	35.806	-0.983
35.624	1.10499	35.828	-0.98291
35.646	1.10676	35.85	-0.98286
35.668	1.1053	35.872	-0.98231
35.69	1.1052	35.894	-0.98239
35.712	1.10542	35.916	-0.98274
35.734	1.106	35.938	-0.98207
35.756	1.10608	35.96	-0.98365
35.778	1.10631	35.982	-0.98346
35.8	1.10582	36.004	-0.98303
35.822	1.10563	36.026	-0.9846
35.844	1.10555	36.048	-0.98261
35.866	1.10504	36.07	-0.9836
35.888	1.10568	36.092	-0.98301
35.91	1.10591	36.114	-0.98344
35.932	1.10603	36.136	-0.98373
35.954	1.10558	36.158	-0.98278
35.976	1.10649	36.18	-0.98327
35.998	1.10516	36.202	-0.98218
36.02	1.10542	36.224	-0.98189
36.042	1.10625	36.246	-0.98195
36.064	1.10579	36.268	-0.98277
36.086	1.10665	36.29	-0.9826
36.108	1.10635	36.312	-0.98292
36.13	1.10674	36.334	-0.98323
36.152	1.10612	36.356	-0.98317
36.174	1.1063	36.378	-0.98303
36.196	1.10632	36.4	-0.98365
36.218	1.10707	36.422	-0.98248
36.24	1.10676	36.444	-0.98184
36.262	1.10716	36.466	-0.98327
36.284	1.10743	36.488	-0.98364
36.306	1.10761	36.51	-0.98191
36.328	1.10676	36.532	-0.98298
36.35	1.1066	36.554	-0.98286
36.372	1.10676	36.576	-0.98235
36.394	1.10696	36.598	-0.9835
36.416	1.10741	36.62	-0.98313
36.438	1.10657	36.642	-0.98251
36.46	1.10657	36.664	-0.98368
36.482	1.10602	36.686	-0.98251
36.504	1.10519	36.708	-0.98255
36.526	1.10696	36.73	-0.98341
36.548	1.10541	36.752	-0.98295
36.57	1.10634	36.774	-0.98267
36.592	1.10671	36.796	-0.98363
36.614	1.10708	36.818	-0.98285
36.636	1.10683	36.84	-0.98307
36.658	1.10561	36.862	-0.98382
36.68	1.10687	36.884	-0.98352
36.702	1.10669	36.906	-0.98286
36.724	1.1064	36.928	-0.98344
36.746	1.10668	36.95	-0.98364
36.768	1.10699	36.972	-0.98194
36.79	1.10625	36.994	-0.9822
36.812	1.10732	37.016	-0.9818
36.834	1.107	37.038	-0.98224
36.856	1.10758	37.06	-0.98302
36.878	1.10825	37.082	-0.98255
36.9	1.10663	37.104	-0.98238
36.922	1.10721	37.126	-0.98256
36.944	1.10786	37.148	-0.98346
36.966	1.10596	37.17	-0.98262
36.988	1.10854	37.192	-0.98233
37.01	1.10801	37.214	-0.98318
37.032	1.10805	37.236	-0.9088
37.054	1.10763	37.258	-0.16678
37.076	1.10734	37.292	-0.12224
37.098	1.10726	37.314	-0.07146
37.12	1.10746	37.336	-0.03195
37.142	1.10629	37.366	-0.01635
37.164	1.10824	37.388	-0.0063
37.186	1.10727	37.41	-8.7248e-06
37.208	1.10707	37.432	0.00533
37.23	1.01329	37.46	0.00774
37.252	0.40899	37.482	0.00972
37.274	0.1407	37.504	0.01103
37.308	0.14446	37.526	0.01159
37.33	0.12068	37.548	0.01256
37.352	0.09983	37.57	0.01385
37.374	0.08556	37.592	0.01492
37.396	0.07576	37.614	0.0152
37.418	0.06881	37.636	0.01524
37.44	0.06419	37.658	0.01615
37.462	0.06087	37.68	0.01585
37.484	0.0583	37.702	0.01595
37.506	0.05626	37.724	0.0163
37.528	0.05462	37.746	0.01635
37.558	0.05319	37.768	0.0167
37.58	0.05263	37.79	0.01752
37.602	0.05235	37.812	0.01758
37.624	0.05258	37.834	0.01753
37.646	0.05106	37.856	0.01808
37.668	0.05089	37.878	0.01867
37.69	0.05131	37.9	0.01853
37.712	0.05161	37.922	0.01909
37.734	0.05124	37.944	0.01941
37.756	0.05099	37.966	0.01963
37.778	0.05136	37.988	0.01988
37.8	0.05134	38.01	0.0202
37.822	0.05107	38.032	0.02053
37.844	0.05123	38.054	0.02107
37.866	0.05087	38.076	0.02143
37.888	0.05139	38.098	0.02109
37.91	0.05188	38.12	0.02146
37.932	0.05118	38.142	0.02164
37.954	0.05061	38.164	0.02179
37.976	0.0498	38.186	0.02185
37.998	0.04965	38.208	0.02246
38.02	0.04973	38.23	0.02212
38.042	0.0501	38.252	0.02179
38.064	0.04982	38.274	0.02189
38.086	0.04979	38.296	0.02261
38.108	0.04981	38.318	0.02281
38.13	0.04973	38.34	0.02305
38.152	0.04962	38.362	0.02242
38.174	0.04971	38.384	0.02229
38.196	0.04947	38.406	0.0231
38.218	0.0491	38.428	0.02255
38.24	0.04868	38.45	0.02205
38.262	0.049	38.472	0.02239
38.284	0.04873	38.494	0.02282
38.306	0.04927	38.516	0.02275
38.328	0.04904	38.538	0.02288
38.35	0.04945	38.56	0.02342
38.372	0.04902	38.582	0.02321
38.394	0.04926	38.604	0.02334
38.416	0.04924	38.626	0.02355
38.438	0.04966	38.648	0.02398
38.46	0.0498	38.67	0.02459
38.482	0.04897	38.692	0.02474
38.504	0.04896	38.714	0.02463
38.526	0.04856	38.736	0.02461
38.548	0.04838	38.758	0.02453
38.57	0.0482	38.78	0.02402
38.592	0.04785	38.802	0.02438
38.614	0.04816	38.824	0.02446
38.636	0.048	38.846	0.02457
38.658	0.04832	38.868	0.02504
38.68	0.04874	38.89	0.02496
38.702	0.04847	38.912	0.02556
38.724	0.04884	38.934	0.02569
38.746	0.04838	38.956	0.02606
38.768	0.04818	38.978	0.02617
38.79	0.0479	39	0.02611
38.812	0.04798	39.022	0.02642
38.834	0.04795	39.044	0.02631
38.856	0.04814	39.066	0.02642
38.878	0.04878	39.088	0.02646
38.9	0.04814	39.11	0.02602
38.922	0.04832	39.132	0.02611
38.944	0.04812	39.154	0.02667
38.966	0.04828	39.176	0.02677
38.988	0.04811	39.198	0.02631
39.01	0.04791	39.22	0.02636
39.032	0.04776	39.242	0.02644
39.054	0.04789	39.264	0.02642
39.076	0.04707	39.286	0.02692
39.098	0.04636	39.308	0.02708
39.12	0.04623	39.33	0.02673
39.142	0.04605	39.352	0.02715
39.164	0.04595	39.374	0.02711
39.186	0.04549	39.396	0.02729
39.208	0.04598	39.418	0.02768
39.23	0.04601	39.44	0.02759
39.252	0.0455	39.462	0.02831
39.274	0.04579	39.484	0.02779
39.296	0.04594	39.506	0.02781
39.318	0.04599	39.528	0.0286
39.34	0.04604	39.55	0.02861
39.362	0.04627	39.572	0.0283
39.384	0.04667	39.594	0.02878
39.406	0.04683	39.616	0.02879
39.428	0.04715	39.638	0.02862
39.45	0.0472	39.66	0.02886
39.472	0.04703	39.682	0.02896
39.494	0.04694	39.704	0.02923
39.516	0.04697	39.726	0.02903
39.538	0.04719	39.748	0.02896
39.56	0.04723	39.77	0.02848
39.582	0.04688	39.792	0.02905
39.604	0.04679	39.814	0.02961
39.626	0.04637	39.836	0.02968
39.648	0.04612	39.858	0.02963
39.67	0.04594	39.88	0.02955
39.692	0.04618	39.902	0.02935
39.714	0.04613	39.924	0.02976
39.736	0.04621	39.946	0.02977
39.758	0.04619	39.968	0.02986
39.78	0.04621	39.99	0.0296
39.802	0.04627	40.012	0.02943
39.824	0.04618	40.034	0.02999
39.846	0.0459	40.056	0.02953
39.868	0.04588	40.078	0.02981
39.89	0.04594	40.1	0.03001
39.912	0.04575	40.122	0.02997
39.934	0.0455	40.144	0.0296
39.956	0.04594	40.166	0.02995
39.978	0.04574	40.188	0.02991
40	0.04569	40.21	0.02996
40.022	0.04583	40.232	0.02967
40.044	0.04561	40.254	0.02992
40.066	0.04478	40.276	0.03039
40.088	0.04521	40.298	0.03033
40.11	0.04557	40.32	0.03073
40.132	0.04589	40.342	0.03096
40.154	0.04596	40.364	0.03075
40.176	0.04587	40.386	0.03079
40.198	0.04612	40.408	0.03104
40.22	0.0465	40.43	0.03134
40.242	0.04568	40.452	0.03099
40.264	0.04532	40.474	0.03107
40.286	0.04539	40.496	0.03118
40.308	0.0451	40.518	0.03134
40.33	0.04492	40.54	0.03124
40.352	0.04464	40.562	0.03094
40.374	0.04433	40.584	0.03133
40.396	0.04475	40.606	0.03141
40.418	0.04518	40.628	0.0315
40.44	0.0447	40.65	0.03205
40.462	0.04426	40.672	0.03164
40.484	0.04483	40.694	0.03157
40.506	0.04532	40.716	0.03156
40.528	0.04513	40.738	0.03144
40.55	0.04473	40.76	0.03193
40.572	0.04456	40.782	0.0318
40.594	0.04451	40.804	0.03132
40.616	0.0444	40.826	0.03097
40.638	0.04541	40.848	0.03156
40.66	0.04565	40.87	0.03142
40.682	0.04544	40.892	0.03186
40.704	0.04503	40.914	0.03224
40.726	0.04439	40.936	0.03214
40.748	0.04475	40.958	0.03155
40.77	0.04456	40.98	0.03172
40.792	0.04413	41.002	0.03227
40.814	0.04382	41.024	0.03272
40.836	0.04423	41.046	0.0325
40.858	0.04408	41.068	0.03217
40.88	0.04418	41.09	0.03172
40.902	0.04454	41.112	0.03202
40.924	0.04503	41.134	0.03171
40.946	0.04502	41.156	0.03138
40.968	0.04476	41.178	0.03185
40.99	0.04486	41.2	0.03168
41.012	0.04451	41.222	0.03211
41.034	0.04495	41.244	0.03215
41.056	0.04481	41.266	0.03223
41.078	0.04487	41.288	0.03205
41.1	0.04531	41.31	0.03269
41.122	0.04524	41.332	0.03248
41.144	0.04539	41.354	0.03246
41.166	0.04492	41.376	0.03286
41.188	0.04531	41.398	0.03288
41.21	0.04538	41.42	0.03312
41.232	0.04514	41.442	0.03294
41.254	0.04484	41.464	0.03271
41.276	0.04509	41.486	0.03272
41.298	0.04521	41.508	0.03318
41.32	0.04521	41.53	0.03312
41.342	0.04466	41.552	0.03269
41.364	0.04466	41.574	0.03341
41.386	0.04416	41.596	0.03333
41.408	0.04393	41.618	0.03316
41.43	0.04348	41.64	0.0335
41.452	0.04372	41.662	0.03355
41.474	0.0437	41.684	0.03389
41.496	0.04305	41.706	0.03397
41.518	0.04368	41.728	0.03348
41.54	0.044	41.75	0.03323
41.562	0.04403	41.772	0.03396
41.584	0.04428	41.794	0.03443
41.606	0.04387	41.816	0.03433
41.628	0.04394	41.838	0.03361
41.65	0.04415	41.86	0.03377
41.672	0.04359	41.882	0.03414
41.694	0.04391	41.904	0.03473
41.716	0.04385	41.926	0.03399
41.738	0.04336	41.948	0.03389
41.76	0.0433	41.97	0.03371
41.782	0.04389	41.992	0.03418
41.804	0.04389	42.014	0.03407
41.826	0.04382	42.036	0.03403
41.848	0.04408	42.058	0.03456
41.87	0.04389	42.08	0.03407
41.892	0.04398	42.102	0.03442
41.914	0.04392	42.124	0.03408
41.936	0.04481	42.146	0.03474
41.958	0.04465	42.168	0.03547
41.98	0.04359	42.19	0.0348
42.002	0.04439	42.212	0.03523
42.024	0.04506	42.234	0.03228
42.046	0.04464	42.256	-0.06178
42.068	0.04446	42.292	-0.85685
42.09	0.04442	42.314	-0.8977
42.112	0.04462	42.336	-0.91986
42.134	0.04465	42.358	-0.93358
42.156	0.0448	42.38	-0.94228
42.178	0.0445	42.402	-0.94745
42.2	0.04356	42.424	-0.95115
42.222	0.04362	42.446	-0.95432
42.244	0.06041	42.468	-0.95567
42.28	0.92986	42.49	-0.9575
42.302	0.99059	42.512	-0.95917
42.324	1.02433	42.534	-0.95958
42.346	1.04404	42.556	-0.96074
42.368	1.05789	42.578	-0.96103
42.39	1.06781	42.6	-0.96136
42.412	1.07319	42.622	-0.96233
42.434	1.07757	42.644	-0.96226
42.456	1.08154	42.666	-0.96239
42.478	1.08383	42.688	-0.96355
42.5	1.08468	42.71	-0.96332
42.522	1.08759	42.732	-0.96405
42.544	1.08793	42.754	-0.9647
42.566	1.08926	42.776	-0.96554
42.588	1.08996	42.798	-0.96509
42.61	1.09051	42.82	-0.9656
42.632	1.09166	42.842	-0.96659
42.654	1.09265	42.864	-0.96685
42.676	1.09341	42.886	-0.96528
42.698	1.09298	42.908	-0.96729
42.72	1.09436	42.93	-0.96727
42.742	1.0934	42.952	-0.96747
42.764	1.09526	42.974	-0.96788
42.786	1.09548	42.996	-0.9679
42.808	1.09494	43.018	-0.96743
42.83	1.09461	43.04	-0.9684
42.852	1.09646	43.062	-0.96956
42.874	1.09649	43.084	-0.96962
42.896	1.09569	43.106	-0.97011
42.918	1.09591	43.128	-0.96936
42.94	1.09612	43.15	-0.96991
42.962	1.09651	43.172	-0.96875
42.984	1.09665	43.194	-0.97087
43.006	1.09738	43.216	-0.97045
43.028	1.09678	43.238	-0.97124
43.05	1.09695	43.26	-0.97063
43.072	1.09706	43.282	-0.97176
43.094	1.09682	43.304	-0.97157
43.116	1.09696	43.326	-0.97212
43.138	1.0979	43.348	-0.97249
43.16	1.09722	43.37	-0.97343
43.182	1.09878	43.392	-0.97173
43.204	1.09739	43.414	-0.97388
43.226	1.09878	43.436	-0.97299
43.248	1.09844	43.458	-0.97188
43.27	1.09819	43.48	-0.97322
43.292	1.09794	43.502	-0.97224
43.314	1.09765	43.524	-0.97379
43.336	1.09752	43.546	-0.97357
43.358	1.09699	43.568	-0.97428
43.38	1.09848	43.59	-0.97411
43.402	1.09753	43.612	-0.97484
43.424	1.09845	43.634	-0.97519
43.446	1.09878	43.656	-0.9753
43.468	1.09888	43.678	-0.97536
43.49	1.09827	43.7	-0.97455
43.512	1.09843	43.722	-0.97509
43.534	1.0982	43.744	-0.97491
43.556	1.09904	43.766	-0.97491
43.578	1.09952	43.788	-0.97493
43.6	1.09982	43.81	-0.97507
43.622	1.09919	43.832	-0.97566
43.644	1.09943	43.854	-0.97544
43.666	1.09945	43.876	-0.97577
43.688	1.09944	43.898	-0.97519
43.71	1.09909	43.92	-0.97679
43.732	1.10022	43.942	-0.97598
43.754	1.09972	43.964	-0.97717
43.776	1.09964	43.986	-0.97653
43.798	1.10038	44.008	-0.97688
43.82	1.10086	44.03	-0.9778
43.842	1.10018	44.052	-0.97769
43.864	1.10056	44.074	-0.97703
43.886	1.1007	44.096	-0.97759
43.908	1.10059	44.118	-0.97798
43.93	1.10022	44.14	-0.97744
43.952	1.10045	44.162	-0.97668
43.974	1.10038	44.184	-0.9776
43.996	1.10043	44.206	-0.97813
44.018	1.10059	44.228	-0.97783
44.04	1.10019	44.25	-0.97895
44.062	1.10142	44.272	-0.97889
44.084	1.10213	44.294	-0.97821
44.106	1.10101	44.316	-0.9786
[truncated: 3,005 more rows]

## Sheet: Fig. 4g
Power (μW)	Responsivity (V/W)	V_ph (mV)
21.7724	70.2725	1.53
20.4143	70.7348	1.444
19.1665	70.2789	1.347
17.7744	70.7759	1.258
16.5436	70.9639	1.174
15.0836	71.9322	1.085
14.116	71.3376	1.007
12.7069	70.3553	0.894
11.3403	71.6911	0.813
10.2793	70.7248	0.727
8.87872	70.393	0.625
7.67339	70.3731	0.54
6.52238	70.0664	0.457
5.41551	69.7995	0.378
4.34599	70.4097	0.306
